# Supplementary material for: Comparative Genomics of Sibling Species of Fonsecaea Associated with Human Chromoblastomycosis
Source: Front Microbiol. 2017 Oct 9;8:1924. doi: 10.3389/fmicb.2017.01924 (PMC5640708; doi:10.3389/fmicb.2017.01924)
Supplement: Supplementary file 1 [file Table1.XLS]

## Sheet: CORE
S1 Table. Core genes of Fonsecaea siblings
	Name	GO	IPR
2	Ras family;	GO:0005525,GO:0007264	IPR001806
3	Ras family;	GO:0005525,GO:0007264	IPR001806
4	Ras family;	GO:0005525,GO:0007264	IPR001806
6	Ras family;	GO:0005525,GO:0007264	IPR001806
7	Sugar (and other) transporter;	GO:0016021,GO:0022857,GO:0055085	IPR005828
9	Sugar (and other) transporter;	GO:0016021,GO:0022857,GO:0055085	IPR005828
11	Sugar (and other) transporter;	GO:0016021,GO:0022857,GO:0055085	IPR005828
12	Aldehyde dehydrogenase family;	GO:0008152,GO:0016491,GO:0055114	IPR015590
14	Aldehyde dehydrogenase family;	GO:0008152,GO:0016491,GO:0055114	IPR015590
16	Aldehyde dehydrogenase family;	GO:0008152,GO:0016491,GO:0055114	IPR015590
19	Thiolase, C-terminal domain;	GO:0008152,GO:0016747	IPR020617
19	Thiolase, N-terminal domain;	GO:0008152,GO:0016747	IPR020616
21	Thiolase, C-terminal domain;	GO:0008152,GO:0016747	IPR020617
21	Thiolase, N-terminal domain;	GO:0008152,GO:0016747	IPR020616
22	Cytochrome P450;	GO:0005506,GO:0016705,GO:0020037,GO:0055114	IPR001128
28	Glyoxalase/Bleomycin resistance protein/Dioxygenase superfamily;		IPR004360
31	Major Facilitator Superfamily;	GO:0016021,GO:0055085	IPR011701
34	Major Facilitator Superfamily;	GO:0016021,GO:0055085	IPR011701
35	Enoyl-(Acyl carrier protein) reductase;
36	Enoyl-(Acyl carrier protein) reductase;
45	Nitronate monooxygenase;	GO:0018580,GO:0055114	IPR004136
46	Nitronate monooxygenase;	GO:0018580,GO:0055114	IPR004136
50	Thiolase, C-terminal domain;	GO:0008152,GO:0016747	IPR020617
50	Thiolase, N-terminal domain;	GO:0008152,GO:0016747	IPR020616
54	Major Facilitator Superfamily;	GO:0016021,GO:0055085	IPR011701
56	Major Facilitator Superfamily;	GO:0016021,GO:0055085	IPR011701
59	Sugar (and other) transporter;	GO:0016021,GO:0022857,GO:0055085	IPR005828
61	Sugar (and other) transporter;	GO:0016021,GO:0022857,GO:0055085	IPR005828
63	Flavin-binding monooxygenase-like;	GO:0004499,GO:0050660,GO:0050661,GO:0055114	IPR020946
67	Flavin-binding monooxygenase-like;	GO:0004499,GO:0050660,GO:0050661,GO:0055114	IPR020946
71	Aldehyde dehydrogenase family;	GO:0008152,GO:0016491,GO:0055114	IPR015590
74	Fumarylacetoacetate (FAA) hydrolase family;	GO:0003824,GO:0008152	IPR011234
75	Fumarylacetoacetate (FAA) hydrolase family;	GO:0003824,GO:0008152	IPR011234
81	ADP-ribosylation factor family;	GO:0005525	IPR006689
82	ADP-ribosylation factor family;	GO:0005525	IPR006689
83	ADP-ribosylation factor family;	GO:0005525	IPR006689
84	Taurine catabolism dioxygenase TauD, TfdA family;	GO:0016491,GO:0055114	IPR003819
86	Taurine catabolism dioxygenase TauD, TfdA family;	GO:0016491,GO:0055114	IPR003819
88	Fungal trichothecene efflux pump (TRI12);	GO:0006810	IPR010573
90	FAD binding domain;	GO:0071949	IPR002938
93	Aldehyde dehydrogenase family;	GO:0008152,GO:0016491,GO:0055114	IPR015590
97	FGGY family of carbohydrate kinases, C-terminal domain;	GO:0005975,GO:0016773	IPR018485
97	FGGY family of carbohydrate kinases, N-terminal domain;	GO:0005975,GO:0016773	IPR018484
100	Aldehyde dehydrogenase family;	GO:0008152,GO:0016491,GO:0055114	IPR015590
102	AMP-binding enzyme;	GO:0003824,GO:0008152	IPR000873
102	AMP-binding enzyme C-terminal domain;		IPR025110
103	AMP-binding enzyme;	GO:0003824,GO:0008152	IPR000873
103	AMP-binding enzyme C-terminal domain;		IPR025110
105	Glycosyl hydrolase family 76;		IPR005198
106	Glycosyl hydrolase family 76;		IPR005198
108	Ribosomal L40e family;	GO:0003735,GO:0005840,GO:0006412	IPR001975
108	Ubiquitin family;	GO:0005515	IPR000626
109	Ubiquitin family;	GO:0005515	IPR000626
110	Ribosomal protein S27a;	GO:0003735,GO:0005840,GO:0006412	IPR002906
110	Ubiquitin family;	GO:0005515	IPR000626
111	Glyoxalase/Bleomycin resistance protein/Dioxygenase superfamily;		IPR004360
113	Protein of unknown function (DUF2823);		IPR020100
116	Aldo/keto reductase family;		IPR023210
117	Enoyl-(Acyl carrier protein) reductase;
125	Fungal trichothecene efflux pump (TRI12);	GO:0006810	IPR010573
126	Aldehyde dehydrogenase family;	GO:0008152,GO:0016491,GO:0055114	IPR015590
129	Cyclophilin type peptidyl-prolyl cis-trans isomerase/CLD;	GO:0000413,GO:0003755,GO:0006457	IPR002130
131	Hydantoinase B/oxoprolinase;	GO:0003824	IPR003692
131	Hydantoinase/oxoprolinase;	GO:0016787	IPR002821
131	Hydantoinase/oxoprolinase N-terminal region;		IPR008040
133	Hydantoinase B/oxoprolinase;	GO:0003824	IPR003692
133	Hydantoinase/oxoprolinase;	GO:0016787	IPR002821
133	Hydantoinase/oxoprolinase N-terminal region;		IPR008040
135	Major intrinsic protein;	GO:0005215,GO:0006810,GO:0016020	IPR000425
138	Major Facilitator Superfamily;	GO:0016021,GO:0055085	IPR011701
140	AMP-binding enzyme;	GO:0003824,GO:0008152	IPR000873
140	AMP-binding enzyme C-terminal domain;		IPR025110
144	ATP synthase subunit C;	GO:0015078,GO:0015991,GO:0033177	IPR002379
145	ATP synthase subunit C;	GO:0015078,GO:0015991,GO:0033177	IPR002379
146	Voltage-dependent anion channel;	GO:0016021,GO:0055085	IPR004695
147	Voltage-dependent anion channel;	GO:0016021,GO:0055085	IPR004695
149	Cytochrome P450;	GO:0005506,GO:0016705,GO:0020037,GO:0055114	IPR001128
151	Cytochrome P450;	GO:0005506,GO:0016705,GO:0020037,GO:0055114	IPR001128
152	CDR ABC transporter;	GO:0005524,GO:0006810,GO:0016021,GO:0042626	IPR010929
152	ABC transporter;	GO:0005524,GO:0016887	IPR003439
152	ABC-2 type transporter;	GO:0016020	IPR013525
152	ABC-transporter extracellular N-terminal;		IPR029481
153	CDR ABC transporter;	GO:0005524,GO:0006810,GO:0016021,GO:0042626	IPR010929
153	ABC transporter;	GO:0005524,GO:0016887	IPR003439
153	ABC-2 type transporter;	GO:0016020	IPR013525
153	ABC-transporter extracellular N-terminal;		IPR029481
154	CDR ABC transporter;	GO:0005524,GO:0006810,GO:0016021,GO:0042626	IPR010929
154	ABC transporter;	GO:0005524,GO:0016887	IPR003439
154	ABC-2 type transporter;	GO:0016020	IPR013525
154	ABC-transporter extracellular N-terminal;		IPR029481
155	Amino acid permease;	GO:0006810,GO:0016020,GO:0055085	IPR004841
164	Amino acid permease;	GO:0003333,GO:0015171,GO:0016020	IPR002293
166	Amino acid permease;	GO:0003333,GO:0015171,GO:0016020	IPR002293
171	Glycosyl transferase family group 2;		IPR001173
172	Glycosyl transferase family group 2;		IPR001173
180	FMN-dependent dehydrogenase;	GO:0016491	IPR000262
180	Cytochrome b5-like Heme/Steroid binding domain;		IPR001199
181	FMN-dependent dehydrogenase;	GO:0016491	IPR000262
181	Cytochrome b5-like Heme/Steroid binding domain;		IPR001199
184	D-isomer specific 2-hydroxyacid dehydrogenase, catalytic domain;	GO:0008152,GO:0016616,GO:0051287,GO:0055114	IPR006139
184	D-isomer specific 2-hydroxyacid dehydrogenase, NAD binding domain;	GO:0051287,GO:0055114	IPR006140
185	D-isomer specific 2-hydroxyacid dehydrogenase, catalytic domain;	GO:0008152,GO:0016616,GO:0051287,GO:0055114	IPR006139
185	D-isomer specific 2-hydroxyacid dehydrogenase, NAD binding domain;	GO:0051287,GO:0055114	IPR006140
189	Acyl-CoA dehydrogenase, middle domain;	GO:0003995,GO:0055114	IPR006091
189	Acyl-CoA dehydrogenase, N-terminal domain;	GO:0008152,GO:0016627,GO:0050660,GO:0055114	IPR013786
189	Acyl-CoA dehydrogenase, C-terminal domain;	GO:0016627,GO:0055114	IPR009075
191	FAD binding domain;	GO:0071949	IPR002938
192	FAD binding domain;	GO:0071949	IPR002938
195	Sugar (and other) transporter;	GO:0016021,GO:0022857,GO:0055085	IPR005828
196	Zinc-binding dehydrogenase;	GO:0055114	IPR013149
196	N-terminal domain of oxidoreductase;
198	Zinc-binding dehydrogenase;	GO:0055114	IPR013149
198	N-terminal domain of oxidoreductase;
199	Calcineurin-like phosphoesterase;	GO:0016787	IPR004843
199	Serine-threonine protein phosphatase N-terminal domain;		IPR031675
201	Taurine catabolism dioxygenase TauD, TfdA family;	GO:0016491,GO:0055114	IPR003819
204	Sugar (and other) transporter;	GO:0016021,GO:0022857,GO:0055085	IPR005828
207	Phytanoyl-CoA dioxygenase (PhyH);		IPR008775
209	NAD dependent epimerase/dehydratase family;	GO:0003824,GO:0050662	IPR001509
211	3-beta hydroxysteroid dehydrogenase/isomerase family;	GO:0003854,GO:0006694,GO:0016616,GO:0055114	IPR002225
212	Major Facilitator Superfamily;	GO:0016021,GO:0055085	IPR011701
213	Major Facilitator Superfamily;	GO:0016021,GO:0055085	IPR011701
214	Major Facilitator Superfamily;	GO:0016021,GO:0055085	IPR011701
217	AMP-binding enzyme;	GO:0003824,GO:0008152	IPR000873
217	AMP-binding enzyme C-terminal domain;		IPR025110
218	Ubiquitin-conjugating enzyme;		IPR000608
219	Ubiquitin-conjugating enzyme;		IPR000608
221	Sugar (and other) transporter;	GO:0016021,GO:0022857,GO:0055085	IPR005828
226	lactate/malate dehydrogenase, NAD binding domain;	GO:0016491,GO:0055114	IPR001236
226	lactate/malate dehydrogenase, alpha/beta C-terminal domain;	GO:0016616,GO:0055114	IPR022383
227	lactate/malate dehydrogenase, NAD binding domain;	GO:0016491,GO:0055114	IPR001236
227	lactate/malate dehydrogenase, alpha/beta C-terminal domain;	GO:0016616,GO:0055114	IPR022383
228	Major Facilitator Superfamily;	GO:0016021,GO:0055085	IPR011701
232	Amino acid permease;	GO:0006810,GO:0016020,GO:0055085	IPR004841
233	Amino acid permease;	GO:0006810,GO:0016020,GO:0055085	IPR004841
234	Zinc-binding dehydrogenase;	GO:0055114	IPR013149
235	Alcohol dehydrogenase GroES-like domain;	GO:0055114	IPR013154
235	Zinc-binding dehydrogenase;	GO:0055114	IPR013149
240	NADH:flavin oxidoreductase / NADH oxidase family;	GO:0010181,GO:0016491,GO:0055114	IPR001155
241	NADH:flavin oxidoreductase / NADH oxidase family;	GO:0010181,GO:0016491,GO:0055114	IPR001155
242	NADH:flavin oxidoreductase / NADH oxidase family;	GO:0010181,GO:0016491,GO:0055114	IPR001155
243	Major Facilitator Superfamily;	GO:0016021,GO:0055085	IPR011701
244	Major Facilitator Superfamily;	GO:0016021,GO:0055085	IPR011701
249	Acyl-CoA dehydrogenase, middle domain;	GO:0003995,GO:0055114	IPR006091
249	Acyl-CoA dehydrogenase, N-terminal domain;	GO:0008152,GO:0016627,GO:0050660,GO:0055114	IPR013786
249	Acyl-CoA dehydrogenase, C-terminal domain;	GO:0016627,GO:0055114	IPR009075
251	Acyl-CoA dehydrogenase, middle domain;	GO:0003995,GO:0055114	IPR006091
251	Acyl-CoA dehydrogenase, N-terminal domain;	GO:0008152,GO:0016627,GO:0050660,GO:0055114	IPR013786
251	Acyl-CoA dehydrogenase, C-terminal domain;	GO:0016627,GO:0055114	IPR009075
252	Dehydratase family;	GO:0003824,GO:0008152	IPR000581
254	Dehydratase family;	GO:0003824,GO:0008152	IPR000581
255	Acyl-CoA dehydrogenase, middle domain;	GO:0003995,GO:0055114	IPR006091
255	Acyl-CoA dehydrogenase, N-terminal domain;	GO:0008152,GO:0016627,GO:0050660,GO:0055114	IPR013786
255	Acyl-CoA dehydrogenase, C-terminal domain;	GO:0016627,GO:0055114	IPR009075
257	Acyl-CoA dehydrogenase, middle domain;	GO:0003995,GO:0055114	IPR006091
257	Acyl-CoA dehydrogenase, N-terminal domain;	GO:0008152,GO:0016627,GO:0050660,GO:0055114	IPR013786
257	Acyl-CoA dehydrogenase, C-terminal domain;	GO:0016627,GO:0055114	IPR009075
260	Cupin domain;		IPR013096
264	DAHP synthetase I family;	GO:0009058	IPR006218
266	DAHP synthetase I family;	GO:0009058	IPR006218
267	AMP-binding enzyme;	GO:0003824,GO:0008152	IPR000873
267	AMP-binding enzyme C-terminal domain;		IPR025110
270	Major Facilitator Superfamily;	GO:0016021,GO:0055085	IPR011701
271	Major Facilitator Superfamily;	GO:0016021,GO:0055085	IPR011701
274	Core histone H2A/H2B/H3/H4;	GO:0003677	IPR007125
276	Alcohol dehydrogenase GroES-like domain;	GO:0055114	IPR013154
276	Zinc-binding dehydrogenase;	GO:0055114	IPR013149
278	Isocitrate/isopropylmalate dehydrogenase;	GO:0016616,GO:0055114	IPR024084
279	Isocitrate/isopropylmalate dehydrogenase;	GO:0016616,GO:0055114	IPR024084
280	Serine hydroxymethyltransferase;	GO:0016740	IPR001085
281	Serine hydroxymethyltransferase;	GO:0016740	IPR001085
282	Luciferase-like monooxygenase;	GO:0016705,GO:0055114	IPR011251
286	Aldo/keto reductase family;		IPR023210
289	homogentisate 1,2-dioxygenase;	GO:0004411,GO:0006559,GO:0006570,GO:0055114	IPR005708
292	Ring hydroxylating alpha subunit (catalytic domain);	GO:0005506,GO:0016708,GO:0019439,GO:0051537,GO:0055114	IPR015879
293	G-protein alpha subunit;	GO:0003924,GO:0004871,GO:0007186,GO:0019001,GO:0031683	IPR001019
295	14-3-3 protein;		IPR023410
296	14-3-3 protein;		IPR023410
298	AMP-binding enzyme;	GO:0003824,GO:0008152	IPR000873
298	Acetyl-coenzyme A synthetase N-terminus;		IPR032387
300	Aconitase C-terminal domain;	GO:0008152	IPR000573
300	Aconitase family (aconitate hydratase);	GO:0008152	IPR001030
301	Aconitase C-terminal domain;	GO:0008152	IPR000573
301	Aconitase family (aconitate hydratase);	GO:0008152	IPR001030
303	Ammonium Transporter Family;	GO:0008519,GO:0015696,GO:0016020	IPR024041
304	Ammonium Transporter Family;	GO:0008519,GO:0015696,GO:0016020	IPR024041
315	Cytochrome P450;	GO:0005506,GO:0016705,GO:0020037,GO:0055114	IPR001128
316	BTB/POZ domain;	GO:0005515	IPR000210
317	BTB/POZ domain;	GO:0005515	IPR000210
318	Hsp70 protein;		IPR013126
319	Hsp70 protein;		IPR013126
320	Ubiquitin-conjugating enzyme;		IPR000608
321	Ubiquitin-conjugating enzyme;		IPR000608
322	Calcineurin-like phosphoesterase;	GO:0016787	IPR004843
323	Calcineurin-like phosphoesterase;	GO:0016787	IPR004843
324	Amino acid permease;	GO:0003333,GO:0015171,GO:0016020	IPR002293
325	Amino acid permease;	GO:0003333,GO:0015171,GO:0016020	IPR002293
326	Amino acid permease;	GO:0003333,GO:0015171,GO:0016020	IPR002293
327	Aldehyde dehydrogenase family;	GO:0008152,GO:0016491,GO:0055114	IPR015590
332	Major Facilitator Superfamily;	GO:0016021,GO:0055085	IPR011701
333	Citrate synthase, C-terminal domain;	GO:0046912	IPR002020
334	Citrate synthase, C-terminal domain;	GO:0046912	IPR002020
335	Alcohol dehydrogenase GroES-like domain;	GO:0055114	IPR013154
335	Zinc-binding dehydrogenase;	GO:0055114	IPR013149
336	Alcohol dehydrogenase GroES-like domain;	GO:0055114	IPR013154
336	Zinc-binding dehydrogenase;	GO:0055114	IPR013149
337	Tubulin/FtsZ family, GTPase domain;	GO:0003924	IPR003008
337	Tubulin C-terminal domain;		IPR018316
338	Tubulin/FtsZ family, GTPase domain;	GO:0003924	IPR003008
338	Tubulin C-terminal domain;		IPR018316
339	Actin;		IPR004000
340	Actin;		IPR004000
341	DEAD/DEAH box helicase;	GO:0003676,GO:0005524	IPR011545
341	Helicase conserved C-terminal domain;		IPR001650
343	Enoyl-(Acyl carrier protein) reductase;
347	Ribosomal protein L31e;	GO:0003735,GO:0005840,GO:0006412	IPR000054
348	Carbon-nitrogen hydrolase;	GO:0006807,GO:0016810	IPR003010
349	Pyridoxamine 5'-phosphate oxidase;		IPR024747
351	Mitochondrial carrier protein;		IPR018108
353	EF-hand domain pair;	GO:0005509	IPR002048
357	50S ribosome-binding GTPase;	GO:0005525	IPR006073
357	TGS domain;		IPR004095
357	C-terminal region of MMR_HSR1 domain;		IPR031662
358	Carboxymuconolactone decarboxylase family;	GO:0051920,GO:0055114	IPR003779
360	Ras family;	GO:0005525,GO:0007264	IPR001806
361	Ras family;	GO:0005525,GO:0007264	IPR001806
368	Core histone H2A/H2B/H3/H4;	GO:0003677	IPR007125
368	C-terminus of histone H2A;		IPR032454
369	Core histone H2A/H2B/H3/H4;	GO:0003677	IPR007125
369	C-terminus of histone H2A;		IPR032454
370	Major Facilitator Superfamily;	GO:0016021,GO:0055085	IPR011701
373	Cysteine-rich secretory protein family;		IPR014044
375	Enoyl-CoA hydratase/isomerase;	GO:0003824,GO:0008152	IPR001753
376	Dioxygenase;	GO:0003824,GO:0006725,GO:0008199,GO:0055114	IPR000627
376	Catechol dioxygenase N terminus;	GO:0005506,GO:0009712,GO:0018576,GO:0055114	IPR007535
378	Ubiquitin carboxyl-terminal hydrolase, family 1;	GO:0004843,GO:0005622,GO:0006511	IPR001578
379	Ubiquitin carboxyl-terminal hydrolase, family 1;	GO:0004843,GO:0005622,GO:0006511	IPR001578
381	short chain dehydrogenase;		IPR002347
381	MaoC like domain;		IPR002539
385	Sugar (and other) transporter;	GO:0016021,GO:0022857,GO:0055085	IPR005828
387	NAD dependent epimerase/dehydratase family;	GO:0003824,GO:0050662	IPR001509
388	Metallopeptidase family M24;		IPR000994
389	Metallopeptidase family M24;		IPR000994
390	FAD dependent oxidoreductase;	GO:0016491,GO:0055114	IPR006076
390	C-terminal domain of alpha-glycerophosphate oxidase;		IPR031656
391	FAD dependent oxidoreductase;	GO:0016491,GO:0055114	IPR006076
391	C-terminal domain of alpha-glycerophosphate oxidase;		IPR031656
394	Enoyl-(Acyl carrier protein) reductase;
397	Phosphoenolpyruvate phosphomutase;
401	Enoyl-CoA hydratase/isomerase;	GO:0003824,GO:0008152	IPR001753
402	alpha/beta hydrolase fold;	GO:0008152,GO:0016787	IPR013094
405	Pyridine nucleotide-disulphide oxidoreductase;
406	Nitroreductase family;		IPR029479
408	Protein kinase domain;	GO:0004672,GO:0005524,GO:0006468	IPR000719
412	Glycosyl hydrolase family 47;	GO:0004571,GO:0005509,GO:0016020	IPR001382
413	Cobalamin-independent synthase, Catalytic domain;	GO:0003871,GO:0008270,GO:0009086	IPR002629
414	Cobalamin-independent synthase, Catalytic domain;	GO:0003871,GO:0008270,GO:0009086	IPR002629
415	Cytochrome P450;	GO:0005506,GO:0016705,GO:0020037,GO:0055114	IPR001128
416	Cytochrome P450;	GO:0005506,GO:0016705,GO:0020037,GO:0055114	IPR001128
417	Common central domain of tyrosinase;	GO:0008152,GO:0016491	IPR002227
418	Common central domain of tyrosinase;	GO:0008152,GO:0016491	IPR002227
419	Coenzyme A transferase;	GO:0008152,GO:0008410	IPR004165
420	Coenzyme A transferase;	GO:0008152,GO:0008410	IPR004165
421	Cytochrome b5-like Heme/Steroid binding domain;		IPR001199
423	Major Facilitator Superfamily;	GO:0016021,GO:0055085	IPR011701
424	Major Facilitator Superfamily;	GO:0016021,GO:0055085	IPR011701
426	Sugar (and other) transporter;	GO:0016021,GO:0022857,GO:0055085	IPR005828
427	RTA1 like protein;	GO:0006950,GO:0016021	IPR007568
428	RTA1 like protein;	GO:0006950,GO:0016021	IPR007568
430	Major Facilitator Superfamily;	GO:0016021,GO:0055085	IPR011701
434	Cytochrome P450;	GO:0005506,GO:0016705,GO:0020037,GO:0055114	IPR001128
435	D-isomer specific 2-hydroxyacid dehydrogenase, catalytic domain;	GO:0008152,GO:0016616,GO:0051287,GO:0055114	IPR006139
435	D-isomer specific 2-hydroxyacid dehydrogenase, NAD binding domain;	GO:0051287,GO:0055114	IPR006140
436	D-isomer specific 2-hydroxyacid dehydrogenase, catalytic domain;	GO:0008152,GO:0016616,GO:0051287,GO:0055114	IPR006139
436	D-isomer specific 2-hydroxyacid dehydrogenase, NAD binding domain;	GO:0051287,GO:0055114	IPR006140
437	ABC transporter;	GO:0005524,GO:0016887	IPR003439
437	ABC transporter;		IPR032781
440	Major Facilitator Superfamily;	GO:0016021,GO:0055085	IPR011701
443	ABC transporter transmembrane region;	GO:0005524,GO:0006810,GO:0016021,GO:0042626,GO:0055085	IPR011527
443	ABC transporter;	GO:0005524,GO:0016887	IPR003439
445	Glutathione S-transferase, N-terminal domain;	GO:0005515	IPR004045
445	Glutathione S-transferase, C-terminal domain;		IPR004046
446	Glutathione S-transferase, N-terminal domain;	GO:0005515	IPR004045
446	Glutathione S-transferase, C-terminal domain;		IPR004046
450	Alcohol dehydrogenase GroES-like domain;	GO:0055114	IPR013154
450	Zinc-binding dehydrogenase;	GO:0055114	IPR013149
451	Glutathione S-transferase, N-terminal domain;	GO:0005515	IPR004045
451	Glutathione S-transferase, C-terminal domain;
452	Glutathione S-transferase, N-terminal domain;	GO:0005515	IPR004045
452	Glutathione S-transferase, C-terminal domain;
454	Amidohydrolase family;	GO:0016787	IPR006680
455	Amino acid permease;	GO:0003333,GO:0015171,GO:0016020	IPR002293
457	Phytanoyl-CoA dioxygenase (PhyH);		IPR008775
458	Phytanoyl-CoA dioxygenase (PhyH);		IPR008775
460	Fumarylacetoacetate (FAA) hydrolase family;	GO:0003824,GO:0008152	IPR011234
460	Fumarylacetoacetase N-terminal;	GO:0004334,GO:0009072	IPR015377
461	Beta-lactamase;		IPR001466
462	Beta-lactamase;		IPR001466
465	Flavin-binding monooxygenase-like;	GO:0004499,GO:0050660,GO:0050661,GO:0055114	IPR020946
466	Pyridine nucleotide-disulphide oxidoreductase;	GO:0016491,GO:0055114	IPR023753
471	Copper amine oxidase, enzyme domain;	GO:0005507,GO:0008131,GO:0009308,GO:0048038,GO:0055114	IPR015798
472	Copper amine oxidase, enzyme domain;	GO:0005507,GO:0008131,GO:0009308,GO:0048038,GO:0055114	IPR015798
472	Copper amine oxidase, N3 domain;	GO:0005507,GO:0008131,GO:0009308,GO:0048038,GO:0055114	IPR015802
475	Aminotransferase class I and II;	GO:0009058,GO:0030170	IPR004839
478	Class II Aldolase and Adducin N-terminal domain;		IPR001303
479	Sodium/calcium exchanger protein;	GO:0016021,GO:0055085	IPR004837
481	Fumarate reductase flavoprotein C-term;	GO:0016491,GO:0055114	IPR015939
481	FAD binding domain;		IPR003953
482	Fumarate reductase flavoprotein C-term;	GO:0016491,GO:0055114	IPR015939
482	FAD binding domain;		IPR003953
484	Sodium Bile acid symporter family;	GO:0016020	IPR002657
487	Iron permease FTR1 family;	GO:0005381,GO:0006827,GO:0016020,GO:0033573	IPR004923
488	Iron permease FTR1 family;	GO:0005381,GO:0006827,GO:0016020,GO:0033573	IPR004923
489	AMP-binding enzyme;	GO:0003824,GO:0008152	IPR000873
489	AMP-binding enzyme C-terminal domain;		IPR025110
491	Glutathione S-transferase, N-terminal domain;	GO:0005515	IPR004045
491	Glutathione S-transferase, C-terminal domain;
492	Glutathione S-transferase, N-terminal domain;	GO:0005515	IPR004045
492	Glutathione S-transferase, C-terminal domain;
493	Cytochrome P450;	GO:0005506,GO:0016705,GO:0020037,GO:0055114	IPR001128
495	Sugar (and other) transporter;	GO:0016021,GO:0022857,GO:0055085	IPR005828
500	Cytochrome P450;	GO:0005506,GO:0016705,GO:0020037,GO:0055114	IPR001128
501	FAD linked oxidases, C-terminal domain;	GO:0003824,GO:0050660	IPR004113
501	FAD binding domain;	GO:0016491,GO:0050660,GO:0055114	IPR006094
502	FAD linked oxidases, C-terminal domain;	GO:0003824,GO:0050660	IPR004113
502	FAD binding domain;	GO:0016491,GO:0050660,GO:0055114	IPR006094
503	Enolase, C-terminal TIM barrel domain;		IPR020810
503	Enolase, N-terminal domain;		IPR020811
505	AhpC/TSA family;	GO:0016209,GO:0016491,GO:0055114	IPR000866
505	C-terminal domain of 1-Cys peroxiredoxin;	GO:0051920,GO:0055114	IPR019479
510	Alcohol dehydrogenase GroES-like domain;	GO:0055114	IPR013154
510	Zinc-binding dehydrogenase;	GO:0055114	IPR013149
511	Flavin reductase like domain;	GO:0010181	IPR002563
515	short chain dehydrogenase;		IPR002347
517	Aldo/keto reductase family;		IPR023210
520	NmrA-like family;		IPR008030
527	Dienelactone hydrolase family;	GO:0016787	IPR002925
528	Epoxide hydrolase N terminus;		IPR010497
532	Enoyl-CoA hydratase/isomerase;	GO:0003824,GO:0008152	IPR001753
534	Alcohol dehydrogenase GroES-like domain;	GO:0055114	IPR013154
534	Zinc-binding dehydrogenase;	GO:0055114	IPR013149
536	Major Facilitator Superfamily;	GO:0016021,GO:0055085	IPR011701
539	Alcohol dehydrogenase GroES-like domain;	GO:0055114	IPR013154
539	Zinc-binding dehydrogenase;	GO:0055114	IPR013149
540	Putative cyclase;	GO:0004061,GO:0019441	IPR007325
543	Alcohol dehydrogenase GroES-like domain;	GO:0055114	IPR013154
543	Zinc-binding dehydrogenase;	GO:0055114	IPR013149
544	short chain dehydrogenase;		IPR002347
545	short chain dehydrogenase;		IPR002347
546	50S ribosome-binding GTPase;	GO:0005525	IPR006073
546	GTPase of unknown function C-terminal;		IPR013646
548	Amino acid permease;	GO:0006810,GO:0016020,GO:0055085	IPR004841
550	Nitronate monooxygenase;	GO:0018580,GO:0055114	IPR004136
551	Enoyl-(Acyl carrier protein) reductase;
556	FAD-binding domain;	GO:0016491,GO:0055114	IPR013112
556	Ferric reductase NAD binding domain;	GO:0016491,GO:0055114	IPR013121
556	Ferric reductase like transmembrane component;		IPR013130
557	Major Facilitator Superfamily;	GO:0016021,GO:0055085	IPR011701
558	Major Facilitator Superfamily;	GO:0016021,GO:0055085	IPR011701
559	Glycosyltransferase like family 2;
563	Enoyl-(Acyl carrier protein) reductase;
565	Phosphotransferase enzyme family;		IPR002575
567	Dihydrodipicolinate synthetase family;	GO:0008152,GO:0016829	IPR002220
569	Mpv17 / PMP22 family;	GO:0016021	IPR007248
570	Mpv17 / PMP22 family;	GO:0016021	IPR007248
571	Transketolase, pyrimidine binding domain;		IPR005475
571	Transketolase, C-terminal domain;		IPR033248
572	Transketolase, pyrimidine binding domain;		IPR005475
572	Transketolase, C-terminal domain;		IPR033248
573	6-phosphofructo-2-kinase;	GO:0003873,GO:0005524,GO:0006000	IPR013079
573	Histidine phosphatase superfamily (branch 1);		IPR013078
574	Major Facilitator Superfamily;	GO:0016021,GO:0055085	IPR011701
575	Major Facilitator Superfamily;	GO:0016021,GO:0055085	IPR011701
576	Cys/Met metabolism PLP-dependent enzyme;	GO:0030170	IPR000277
577	Cys/Met metabolism PLP-dependent enzyme;	GO:0030170	IPR000277
578	Aconitase C-terminal domain;	GO:0008152	IPR000573
578	Aconitase family (aconitate hydratase);	GO:0008152	IPR001030
583	Sugar (and other) transporter;	GO:0016021,GO:0022857,GO:0055085	IPR005828
584	Acyl-CoA dehydrogenase, middle domain;	GO:0003995,GO:0055114	IPR006091
584	Acyl-CoA dehydrogenase, N-terminal domain;	GO:0008152,GO:0016627,GO:0050660,GO:0055114	IPR013786
584	Acyl-CoA dehydrogenase, C-terminal domain;	GO:0016627,GO:0055114	IPR009075
585	Acyl-CoA dehydrogenase, middle domain;	GO:0003995,GO:0055114	IPR006091
585	Acyl-CoA dehydrogenase, N-terminal domain;	GO:0008152,GO:0016627,GO:0050660,GO:0055114	IPR013786
585	Acyl-CoA dehydrogenase, C-terminal domain;	GO:0016627,GO:0055114	IPR009075
587	FMN-dependent dehydrogenase;	GO:0016491	IPR000262
589	Fungal trichothecene efflux pump (TRI12);	GO:0006810	IPR010573
593	Phosphoribosyl synthetase-associated domain;	GO:0000287,GO:0004749,GO:0009165	IPR005946
593	N-terminal domain of ribose phosphate pyrophosphokinase;		IPR029099
596	Major Facilitator Superfamily;	GO:0016021,GO:0055085	IPR011701
598	Amino acid permease;	GO:0003333,GO:0015171,GO:0016020	IPR002293
599	Amino acid permease;	GO:0003333,GO:0015171,GO:0016020	IPR002293
600	Sugar (and other) transporter;	GO:0016021,GO:0022857,GO:0055085	IPR005828
601	Sugar (and other) transporter;	GO:0016021,GO:0022857,GO:0055085	IPR005828
602	Acyl-CoA dehydrogenase, middle domain;	GO:0003995,GO:0055114	IPR006091
602	Acyl-CoA dehydrogenase, N-terminal domain;	GO:0008152,GO:0016627,GO:0050660,GO:0055114	IPR013786
602	Acyl-CoA dehydrogenase, C-terminal domain;	GO:0016627,GO:0055114	IPR009075
602	Cytochrome b5-like Heme/Steroid binding domain;		IPR001199
605	Glycosyl hydrolases family 16;	GO:0004553,GO:0005975	IPR000757
606	Amino acid permease;	GO:0006810,GO:0016020,GO:0055085	IPR004841
607	Amino acid permease;	GO:0006810,GO:0016020,GO:0055085	IPR004841
608	Thi4 family;
609	GNS1/SUR4 family;	GO:0016021	IPR002076
611	Enoyl-(Acyl carrier protein) reductase;
612	Enoyl-(Acyl carrier protein) reductase;
613	Dehydrogenase E1 component;	GO:0008152,GO:0016624	IPR001017
614	Dehydrogenase E1 component;	GO:0008152,GO:0016624	IPR001017
615	Rab-GTPase-TBC domain;		IPR000195
616	Mitochondrial carrier protein;		IPR018108
619	Major intrinsic protein;	GO:0005215,GO:0006810,GO:0016020	IPR000425
621	CDP-alcohol phosphatidyltransferase;	GO:0008654,GO:0016020,GO:0016780	IPR000462
624	NAD dependent epimerase/dehydratase family;	GO:0003824,GO:0050662	IPR001509
625	NAD dependent epimerase/dehydratase family;	GO:0003824,GO:0050662	IPR001509
626	NAD dependent epimerase/dehydratase family;	GO:0003824,GO:0050662	IPR001509
627	NAD dependent epimerase/dehydratase family;	GO:0003824,GO:0050662	IPR001509
629	Enoyl-CoA hydratase/isomerase;	GO:0003824,GO:0008152	IPR001753
631	Fungal trichothecene efflux pump (TRI12);	GO:0006810	IPR010573
633	Flavin-binding monooxygenase-like;	GO:0004499,GO:0050660,GO:0050661,GO:0055114	IPR020946
636	Cupin domain;		IPR013096
639	CoA-transferase family III;	GO:0003824	IPR003673
640	Class II Aldolase and Adducin N-terminal domain;		IPR001303
643	K+ potassium transporter;	GO:0015079,GO:0016020,GO:0071805	IPR003855
645	Major Facilitator Superfamily;	GO:0016021,GO:0055085	IPR011701
646	Peptidase family M20/M25/M40;	GO:0008152,GO:0016787	IPR002933
646	Peptidase dimerisation domain;		IPR011650
649	short chain dehydrogenase;		IPR002347
651	MaoC like domain;		IPR002539
656	Cupin domain;		IPR013096
658	Oxysterol-binding protein;		IPR000648
661	Est1 DNA/RNA binding domain;		IPR018834
663	short chain dehydrogenase;		IPR002347
667	Alpha/beta hydrolase family;		IPR000073
671	Sugar (and other) transporter;	GO:0016021,GO:0022857,GO:0055085	IPR005828
672	Uncharacterized protein conserved in bacteria (DUF2237);		IPR018714
674	Permease family;	GO:0005215,GO:0006810,GO:0016020,GO:0055085	IPR006043
678	Gamma-glutamyltranspeptidase;	GO:0003840,GO:0006749	IPR000101
682	Phosphofructokinase;	GO:0003872,GO:0006096	IPR000023
683	Phosphofructokinase;	GO:0003872,GO:0006096	IPR000023
684	AMP-binding enzyme;	GO:0003824,GO:0008152	IPR000873
684	AMP-binding enzyme C-terminal domain;		IPR025110
685	AMP-binding enzyme;	GO:0003824,GO:0008152	IPR000873
685	AMP-binding enzyme C-terminal domain;		IPR025110
686	FAD dependent oxidoreductase;	GO:0016491,GO:0055114	IPR006076
688	GTP cyclohydrolase N terminal;		IPR022163
688	GTP cyclohydrolase II;		IPR032677
693	Protein kinase domain;	GO:0004672,GO:0005524,GO:0006468	IPR000719
693	Protein kinase C terminal domain;	GO:0004674,GO:0005524,GO:0006468	IPR017892
693	C2 domain;	GO:0005515	IPR000008
694	Protein kinase domain;	GO:0004672,GO:0005524,GO:0006468	IPR000719
696	Major Facilitator Superfamily;	GO:0016021,GO:0055085	IPR011701
697	Major Facilitator Superfamily;	GO:0016021,GO:0055085	IPR011701
698	Major Facilitator Superfamily;	GO:0016021,GO:0055085	IPR011701
699	Major Facilitator Superfamily;	GO:0016021,GO:0055085	IPR011701
701	Fungal trichothecene efflux pump (TRI12);	GO:0006810	IPR010573
702	Fumarase C C-terminus;	GO:0006099,GO:0016829	IPR018951
702	Lyase;		IPR022761
709	Sugar (and other) transporter;	GO:0016021,GO:0022857,GO:0055085	IPR005828
710	Protein kinase domain;	GO:0004672,GO:0005524,GO:0006468	IPR000719
711	Sugar (and other) transporter;	GO:0016021,GO:0022857,GO:0055085	IPR005828
713	Fumarylacetoacetate (FAA) hydrolase family;	GO:0003824,GO:0008152	IPR011234
715	Transmembrane amino acid transporter protein;		IPR013057
718	Ankyrin repeats (3 copies);		IPR020683
720	Protein kinase domain;	GO:0004672,GO:0005524,GO:0006468	IPR000719
721	Glutamine synthetase, catalytic domain;	GO:0004356,GO:0006807	IPR008146
725	Cyclophilin type peptidyl-prolyl cis-trans isomerase/CLD;	GO:0000413,GO:0003755,GO:0006457	IPR002130
725	Tetratricopeptide repeat;		IPR013105
726	MIF4G domain;	GO:0003723,GO:0005515	IPR003890
726	Up-frameshift suppressor 2;		IPR007193
728	Enoyl-(Acyl carrier protein) reductase;
731	Enoyl-CoA hydratase/isomerase;	GO:0003824,GO:0008152	IPR001753
733	Glycolipid transfer protein (GLTP);	GO:0005737,GO:0017089,GO:0046836,GO:0051861	IPR014830
734	Enoyl-(Acyl carrier protein) reductase;
735	Enoyl-(Acyl carrier protein) reductase;
737	Enoyl-(Acyl carrier protein) reductase;
738	Flavin-binding monooxygenase-like;	GO:0004499,GO:0050660,GO:0050661,GO:0055114	IPR020946
742	Protein kinase domain;	GO:0004672,GO:0005524,GO:0006468	IPR000719
744	Major Facilitator Superfamily;	GO:0016021,GO:0055085	IPR011701
746	Luciferase-like monooxygenase;	GO:0016705,GO:0055114	IPR011251
749	CoA-transferase family III;	GO:0003824	IPR003673
750	Major Facilitator Superfamily;	GO:0016021,GO:0055085	IPR011701
751	Major Facilitator Superfamily;	GO:0016021,GO:0055085	IPR011701
753	Alcohol dehydrogenase GroES-like domain;	GO:0055114	IPR013154
753	Zinc-binding dehydrogenase;	GO:0055114	IPR013149
754	Thioesterase superfamily;		IPR006683
755	Thioesterase superfamily;		IPR006683
756	Acyl-CoA dehydrogenase, N-terminal domain;	GO:0008152,GO:0016627,GO:0050660,GO:0055114	IPR013786
756	Acyl-CoA dehydrogenase, C-terminal domain;	GO:0016627,GO:0055114	IPR009075
758	Septin;	GO:0005525	IPR030379
761	Tricarboxylate carrier;	GO:0006811,GO:0015075,GO:0016020,GO:0055085	IPR004686
763	CoA-transferase family III;	GO:0003824	IPR003673
765	Enoyl-(Acyl carrier protein) reductase;
767	GPR1/FUN34/yaaH family;	GO:0016021	IPR000791
768	XPG I-region;	GO:0004518	IPR006086
768	XPG N-terminal domain;	GO:0004518,GO:0006281	IPR006085
769	NPL4 family, putative zinc binding region;		IPR007716
769	NPL4 family;		IPR007717
773	short chain dehydrogenase;		IPR002347
776	Aldo/keto reductase family;		IPR023210
779	Aldo/keto reductase family;		IPR023210
780	Bromodomain;	GO:0005515	IPR001487
780	Acetyltransferase (GNAT) family;	GO:0008080	IPR000182
783	Ketopantoate reductase PanE/ApbA;	GO:0008677,GO:0055114	IPR013332
783	Ketopantoate reductase PanE/ApbA C terminal;	GO:0016491,GO:0050661,GO:0055114	IPR013752
785	Enoyl-(Acyl carrier protein) reductase;
787	Carboxyl transferase domain;		IPR000022
790	Flavin-binding monooxygenase-like;	GO:0004499,GO:0050660,GO:0050661,GO:0055114	IPR020946
794	Major Facilitator Superfamily;	GO:0016021,GO:0055085	IPR011701
806	Actin;		IPR004000
808	Acyl-CoA dehydrogenase, middle domain;	GO:0003995,GO:0055114	IPR006091
808	Acyl-CoA dehydrogenase, N-terminal domain;	GO:0008152,GO:0016627,GO:0050660,GO:0055114	IPR013786
808	Acyl-CoA dehydrogenase, C-terminal domain;	GO:0016627,GO:0055114	IPR009075
809	Ulp1 protease family, C-terminal catalytic domain;	GO:0006508,GO:0008234	IPR003653
811	Fungal Zn(2)-Cys(6) binuclear cluster domain;	GO:0000981,GO:0005634,GO:0006355,GO:0008270	IPR001138
811	Fungal specific transcription factor domain;	GO:0003677,GO:0005634,GO:0006351,GO:0008270	IPR007219
812	Coenzyme A transferase;	GO:0008152,GO:0008410	IPR004165
814	AMP-binding enzyme;	GO:0003824,GO:0008152	IPR000873
815	AMP-binding enzyme;	GO:0003824,GO:0008152	IPR000873
816	Amidase;		IPR023631
817	Amidase;		IPR023631
821	Major Facilitator Superfamily;	GO:0016021,GO:0055085	IPR011701
823	Zinc-binding dehydrogenase;	GO:0055114	IPR013149
823	N-terminal domain of oxidoreductase;
826	Transcription factor TFIID (or TATA-binding protein, TBP);	GO:0003677,GO:0006352	IPR000814
827	LamB/YcsF family;		IPR005501
828	LamB/YcsF family;		IPR005501
833	Dihydrodipicolinate synthetase family;	GO:0008152,GO:0016829	IPR002220
834	WD domain, G-beta repeat;	GO:0005515	IPR001680
834	pre-mRNA processing factor 4 (PRP4) like;		IPR014906
835	Cupin;	GO:0045735	IPR006045
836	Cupin;	GO:0045735	IPR006045
837	WD domain, G-beta repeat;	GO:0005515	IPR001680
840	Major Facilitator Superfamily;	GO:0016021,GO:0055085	IPR011701
842	Protein kinase domain;	GO:0004672,GO:0005524,GO:0006468	IPR000719
844	Aminotransferase class-III;	GO:0008483,GO:0030170	IPR005814
845	Sugar (and other) transporter;	GO:0016021,GO:0022857,GO:0055085	IPR005828
847	GMC oxidoreductase;	GO:0016614,GO:0050660,GO:0055114	IPR000172
847	GMC oxidoreductase;	GO:0016614,GO:0055114	IPR007867
849	short chain dehydrogenase;		IPR002347
850	short chain dehydrogenase;		IPR002347
852	Amidohydrolase;	GO:0016787	IPR006680
855	Metallo-beta-lactamase superfamily;		IPR001279
859	Dehydrogenase E1 component;	GO:0008152,GO:0016624	IPR001017
864	Alcohol dehydrogenase GroES-like domain;	GO:0055114	IPR013154
864	Zinc-binding dehydrogenase;	GO:0055114	IPR013149
866	Bacteriorhodopsin-like protein;	GO:0005216,GO:0006811,GO:0016020	IPR001425
867	Tryptophan synthase alpha chain;	GO:0004834,GO:0006568	IPR002028
867	Pyridoxal-phosphate dependent enzyme;		IPR001926
870	GPR1/FUN34/yaaH family;	GO:0016021	IPR000791
872	Alcohol dehydrogenase GroES-like domain;	GO:0055114	IPR013154
873	NAD binding domain of 6-phosphogluconate dehydrogenase;	GO:0004616,GO:0055114	IPR006115
873	NAD-binding of NADP-dependent 3-hydroxyisobutyrate dehydrogenase;	GO:0051287	IPR029154
874	NAD binding domain of 6-phosphogluconate dehydrogenase;	GO:0004616,GO:0055114	IPR006115
874	NAD-binding of NADP-dependent 3-hydroxyisobutyrate dehydrogenase;	GO:0051287	IPR029154
878	Membrane dipeptidase (Peptidase family M19);	GO:0006508,GO:0016805	IPR008257
880	Enoyl-(Acyl carrier protein) reductase;
881	Glycolipid 2-alpha-mannosyltransferase;	GO:0000030,GO:0006486,GO:0016020	IPR002685
882	Quinolinate phosphoribosyl transferase, C-terminal domain;	GO:0004514,GO:0009435	IPR002638
882	Quinolinate phosphoribosyl transferase, N-terminal domain;	GO:0016763	IPR022412
883	Quinolinate phosphoribosyl transferase, C-terminal domain;	GO:0004514,GO:0009435	IPR002638
883	Quinolinate phosphoribosyl transferase, N-terminal domain;	GO:0016763	IPR022412
886	RNA recognition motif. (a.k.a. RRM, RBD, or RNP domain);	GO:0003676	IPR000504
888	RNA recognition motif. (a.k.a. RRM, RBD, or RNP domain);	GO:0003676	IPR000504
889	Eukaryotic aspartyl protease;		IPR033121
890	Eukaryotic aspartyl protease;		IPR033121
892	PWWP domain;		IPR000313
893	Glycosyl hydrolase family 3 C-terminal domain;	GO:0004553,GO:0005975	IPR002772
893	Glycosyl hydrolase family 3 N terminal domain;	GO:0004553,GO:0005975	IPR001764
893	PA14 domain;		IPR011658
893	Fibronectin type III-like domain;		IPR026891
895	Major Facilitator Superfamily;	GO:0016021,GO:0055085	IPR011701
897	PRP1 splicing factor, N-terminal;	GO:0000398,GO:0005634	IPR010491
897	Tetratricopeptide repeat;	GO:0005515	IPR019734
897	Tetratricopeptide repeat;
900	RAI1 like PD-(D/E)XK nuclease;		IPR013961
902	Enoyl-(Acyl carrier protein) reductase;
906	SRF-type transcription factor (DNA-binding and dimerisation domain);	GO:0003677,GO:0046983	IPR002100
907	Hpt domain;	GO:0000160,GO:0004871	IPR008207
911	Sodium/hydrogen exchanger family;	GO:0006812,GO:0015299,GO:0016021,GO:0055085	IPR006153
912	alpha/beta hydrolase fold;		IPR000073
913	alpha/beta hydrolase fold;		IPR000073
914	NUDIX domain;	GO:0016787	IPR000086
916	WSC domain;		IPR002889
919	GMC oxidoreductase;	GO:0016614,GO:0050660,GO:0055114	IPR000172
919	GMC oxidoreductase;	GO:0016614,GO:0055114	IPR007867
920	Catalase;	GO:0004096,GO:0020037,GO:0055114	IPR011614
920	Catalase-related immune-responsive;		IPR010582
921	Catalase;	GO:0004096,GO:0020037,GO:0055114	IPR011614
921	Catalase-related immune-responsive;		IPR010582
922	Sugar (and other) transporter;	GO:0016021,GO:0022857,GO:0055085	IPR005828
923	Sugar (and other) transporter;	GO:0016021,GO:0022857,GO:0055085	IPR005828
924	Cytochrome P450;	GO:0005506,GO:0016705,GO:0020037,GO:0055114	IPR001128
926	Major Facilitator Superfamily;	GO:0016021,GO:0055085	IPR011701
927	Major Facilitator Superfamily;	GO:0016021,GO:0055085	IPR011701
928	Peptidase family M20/M25/M40;	GO:0008152,GO:0016787	IPR002933
928	Peptidase dimerisation domain;		IPR011650
930	6-phosphogluconate dehydrogenase, C-terminal domain;	GO:0004616,GO:0006098,GO:0055114	IPR006114
930	NAD binding domain of 6-phosphogluconate dehydrogenase;	GO:0004616,GO:0055114	IPR006115
933	MBOAT, membrane-bound O-acyltransferase family;		IPR004299
934	Membrane-associating domain;	GO:0016020	IPR008253
937	Mandelate racemase / muconate lactonizing enzyme, N-terminal domain;		IPR013341
937	Enolase C-terminal domain-like;		IPR029065
938	Ubiquitin-conjugating enzyme;		IPR000608
939	Major Facilitator Superfamily;	GO:0016021,GO:0055085	IPR011701
942	alpha/beta hydrolase fold;	GO:0008152,GO:0016787	IPR013094
943	ATPase family associated with various cellular activities (AAA);	GO:0005524	IPR003959
943	Cell division protein 48 (CDC48), N-terminal domain;		IPR003338
943	Cell division protein 48 (CDC48), domain 2;		IPR004201
943	Vps4 C terminal oligomerisation domain;		IPR015415
944	Metalloenzyme superfamily;	GO:0003824,GO:0046872	IPR006124
944	BPG-independent PGAM N-terminus (iPGM_N);	GO:0004619,GO:0005737,GO:0006007,GO:0030145	IPR011258
945	Caspase domain;
946	Splicing factor 3B subunit 1;		IPR015016
947	Major Facilitator Superfamily;	GO:0016021,GO:0055085	IPR011701
949	Biotin/lipoate A/B protein ligase family;	GO:0006464	IPR004143
949	Biotin protein ligase C terminal domain;	GO:0006464	IPR003142
949	Biotin-protein ligase, N terminal;		IPR019197
953	DEAD/DEAH box helicase;	GO:0003676,GO:0005524	IPR011545
953	Helicase conserved C-terminal domain;		IPR001650
954	Major Facilitator Superfamily;	GO:0016021,GO:0055085	IPR011701
957	FAD binding domain;	GO:0071949	IPR002938
958	Triose-phosphate Transporter family;		IPR004853
959	RNA recognition motif. (a.k.a. RRM, RBD, or RNP domain);	GO:0003676	IPR000504
960	Transcription initiation factor IID, 18kD subunit;	GO:0006366	IPR003195
961	Cytochrome P450;	GO:0005506,GO:0016705,GO:0020037,GO:0055114	IPR001128
963	Sugar (and other) transporter;	GO:0016021,GO:0022857,GO:0055085	IPR005828
966	Beta-eliminating lyase;	GO:0006520,GO:0016829	IPR001597
967	CoA-transferase family III;	GO:0003824	IPR003673
968	CoA-transferase family III;	GO:0003824	IPR003673
971	Casein kinase substrate phosphoprotein PP28;		IPR019380
972	AMP-binding enzyme;	GO:0003824,GO:0008152	IPR000873
973	Sodium:solute symporter family;	GO:0005215,GO:0006810,GO:0016020,GO:0055085	IPR001734
975	Skp1 family, dimerisation domain;	GO:0006511	IPR016072
975	Skp1 family, tetramerisation domain;	GO:0006511	IPR016073
976	ABC transporter transmembrane region;	GO:0005524,GO:0006810,GO:0016021,GO:0042626,GO:0055085	IPR011527
976	ABC transporter;	GO:0005524,GO:0016887	IPR003439
977	DnaJ central domain;	GO:0031072,GO:0051082	IPR001305
977	DnaJ domain;		IPR001623
977	DnaJ C terminal domain;		IPR002939
978	Uroporphyrinogen decarboxylase (URO-D);	GO:0004853,GO:0006779	IPR000257
981	NADH ubiquinone oxidoreductase, 20 Kd subunit;	GO:0051536,GO:0055114	IPR006137
982	lactate/malate dehydrogenase, NAD binding domain;	GO:0016491,GO:0055114	IPR001236
982	lactate/malate dehydrogenase, alpha/beta C-terminal domain;	GO:0016616,GO:0055114	IPR022383
983	lactate/malate dehydrogenase, NAD binding domain;	GO:0016491,GO:0055114	IPR001236
983	lactate/malate dehydrogenase, alpha/beta C-terminal domain;	GO:0016616,GO:0055114	IPR022383
984	WW domain;	GO:0005515	IPR001202
984	FF domain;		IPR002713
986	Fungal specific transcription factor domain;	GO:0003677,GO:0005634,GO:0006351,GO:0008270	IPR007219
987	EF-hand domain pair;	GO:0005509	IPR002048
987	Mitochondrial carrier protein;		IPR018108
988	Probable molybdopterin binding domain;		IPR001453
991	Sugar (and other) transporter;	GO:0016021,GO:0022857,GO:0055085	IPR005828
992	Sugar (and other) transporter;	GO:0016021,GO:0022857,GO:0055085	IPR005828
994	Flavin-binding monooxygenase-like;	GO:0004499,GO:0050660,GO:0050661,GO:0055114	IPR020946
997	Enoyl-(Acyl carrier protein) reductase;
998	Sugar (and other) transporter;	GO:0016021,GO:0022857,GO:0055085	IPR005828
1004	LisH;	GO:0005515	IPR006594
1004	WD domain, G-beta repeat;	GO:0005515	IPR001680
1004	Anaphase-promoting complex subunit 4 WD40 domain;		IPR024977
1005	von Willebrand factor type A domain;		IPR002035
1005	Pleckstrin homology domain;
1007	FAD binding domain;	GO:0016491,GO:0055114	IPR003097
1007	Oxidoreductase NAD-binding domain;	GO:0016491,GO:0055114	IPR001433
1010	Domain found in IF2B/IF5;	GO:0003743,GO:0006413	IPR002735
1013	AMP-binding enzyme;	GO:0003824,GO:0008152	IPR000873
1013	AMP-binding enzyme C-terminal domain;		IPR025110
1016	Pyruvate kinase, barrel domain;	GO:0000287,GO:0004743,GO:0006096,GO:0030955	IPR015793
1016	Pyruvate kinase, alpha/beta domain;		IPR015795
1017	Glucosamine-6-phosphate isomerases/6-phosphogluconolactonase;	GO:0005975	IPR006148
1018	Sugar (and other) transporter;	GO:0016021,GO:0022857,GO:0055085	IPR005828
1020	Glycogen synthase;	GO:0004373,GO:0005978	IPR008631
1021	Ceramidase;	GO:0006672,GO:0016021,GO:0016811	IPR008901
1022	Importin-beta N-terminal domain;	GO:0006886,GO:0008536	IPR001494
1022	Exportin 1-like protein;		IPR013598
1023	short chain dehydrogenase;		IPR002347
1024	bZIP transcription factor;	GO:0003700,GO:0006355,GO:0043565	IPR004827
1025	PDZ-like domain;		IPR025926
1025	Trypsin-like peptidase domain;
1027	Pam16;
1028	Fungal specific transcription factor domain;	GO:0003677,GO:0005634,GO:0006351,GO:0008270	IPR007219
1031	Major Facilitator Superfamily;	GO:0016021,GO:0055085	IPR011701
1034	FtsJ-like methyltransferase;	GO:0008168,GO:0032259	IPR002877
1037	Shwachman-Bodian-Diamond syndrome (SBDS) protein;		IPR019783
1039	Elongation factor Tu domain 2;	GO:0005525	IPR004161
1039	Elongation factor Tu C-terminal domain;		IPR004160
1039	Elongation factor Tu GTP binding domain;
1040	Transmembrane amino acid transporter protein;		IPR013057
1042	CDR ABC transporter;	GO:0005524,GO:0006810,GO:0016021,GO:0042626	IPR010929
1042	ABC transporter;	GO:0005524,GO:0016887	IPR003439
1042	ABC-2 type transporter;	GO:0016020	IPR013525
1042	ABC-transporter extracellular N-terminal;		IPR029481
1045	HMG (high mobility group) box;		IPR009071
1046	Phosphoglucomutase/phosphomannomutase, alpha/beta/alpha domain I;	GO:0005975,GO:0016868	IPR005844
1046	Phosphoglucomutase/phosphomannomutase, C-terminal domain;	GO:0016868,GO:0071704	IPR005843
1047	Methyltransferase domain;		IPR025714
1048	Histone-like transcription factor (CBF/NF-Y) and archaeal histone;		IPR003958
1053	PCI domain;	GO:0005515	IPR000717
1053	26S proteasome subunit RPN7;		IPR019585
1054	Mob1/phocein family;		IPR005301
1056	Endoribonuclease L-PSP;		IPR006175
1059	Protein kinase domain;	GO:0004672,GO:0005524,GO:0006468	IPR000719
1061	Multicopper oxidase;	GO:0005507	IPR011707
1061	Multicopper oxidase;	GO:0005507,GO:0016491,GO:0055114	IPR011706
1061	Multicopper oxidase;	GO:0016491,GO:0055114	IPR001117
1062	PRO8NT (NUC069), PrP8 N-terminal domain;	GO:0000398	IPR012591
1062	PROCN (NUC071) domain;	GO:0000398	IPR012592
1062	RNA recognition motif of the spliceosomal PrP8;	GO:0003723	IPR019582
1062	U6-snRNA interacting domain of PrP8;	GO:0017070	IPR019580
1062	U5-snRNA binding site 2 of PrP8;	GO:0030623	IPR019581
1062	PROCT (NUC072) domain;		IPR012984
1062	PRP8 domain IV core;		IPR021983
1063	Cys/Met metabolism PLP-dependent enzyme;	GO:0030170	IPR000277
1064	Glycosyl hydrolase family 3 C-terminal domain;	GO:0004553,GO:0005975	IPR002772
1064	Glycosyl hydrolase family 3 N terminal domain;	GO:0004553,GO:0005975	IPR001764
1067	CPSF A subunit region;	GO:0003676,GO:0005634	IPR004871
1067	Mono-functional DNA-alkylating methyl methanesulfonate N-term;
1068	DEAD/DEAH box helicase;	GO:0003676,GO:0005524	IPR011545
1068	Helicase conserved C-terminal domain;		IPR001650
1070	Glycosyl transferase family 8;	GO:0016757	IPR002495
1071	Protein kinase domain;	GO:0004672,GO:0005524,GO:0006468	IPR000719
1073	Ubiquitin-2 like Rad60 SUMO-like;		IPR022617
1077	TatD related DNase;	GO:0016788	IPR001130
1078	Acetyltransferase (GNAT) family;	GO:0008080	IPR000182
1082	Alcohol dehydrogenase GroES-like domain;	GO:0055114	IPR013154
1082	Zinc-binding dehydrogenase;	GO:0055114	IPR013149
1083	Copper/zinc superoxide dismutase (SODC);	GO:0006801,GO:0046872,GO:0055114	IPR001424
1084	Ribulose-phosphate 3 epimerase family;	GO:0005975,GO:0016857	IPR000056
1086	Peptidase M16 inactive domain;		IPR007863
1086	Insulinase (Peptidase family M16);		IPR011765
1088	Major Facilitator Superfamily;	GO:0016021,GO:0055085	IPR011701
1096	Sugar (and other) transporter;	GO:0016021,GO:0022857,GO:0055085	IPR005828
1099	Adenylosuccinate lyase C-terminus;		IPR019468
1099	Lyase;		IPR022761
1100	short chain dehydrogenase;		IPR002347
1106	Ribosomal protein S8;	GO:0003735,GO:0005840,GO:0006412	IPR000630
1107	Sodium/calcium exchanger protein;	GO:0016021,GO:0055085	IPR004837
1108	WD domain, G-beta repeat;	GO:0005515	IPR001680
1109	Ribosomal protein S6e;	GO:0003735,GO:0005622,GO:0005840,GO:0006412	IPR001377
1110	RNA recognition motif. (a.k.a. RRM, RBD, or RNP domain);	GO:0003676	IPR000504
1110	linker between RRM2 and RRM3 domains in RBM39 protein;		IPR029123
1112	Ubiquitin-conjugating enzyme;		IPR000608
1117	Not1 N-terminal domain, CCR4-Not complex component;	GO:0005634,GO:0006355	IPR007207
1117	NOT2 / NOT3 / NOT5 family;	GO:0005634,GO:0006355	IPR007282
1120	Protein kinase domain;	GO:0004672,GO:0005524,GO:0006468	IPR000719
1121	Adaptin N terminal region;	GO:0006886,GO:0016192,GO:0030117	IPR002553
1121	Adaptin C-terminal domain;	GO:0006886,GO:0016192,GO:0030131	IPR008152
1123	Metallopeptidase family M24;		IPR000994
1123	zf-MYND-like zinc finger, mRNA-binding;		IPR031615
1125	Aldo/keto reductase family;		IPR023210
1127	Alcohol dehydrogenase GroES-like domain;	GO:0055114	IPR013154
1127	Zinc-binding dehydrogenase;	GO:0055114	IPR013149
1130	RNA recognition motif. (a.k.a. RRM, RBD, or RNP domain);	GO:0003676	IPR000504
1130	Eukaryotic translation initiation factor eIF2A;		IPR013979
1133	Dak1 domain;	GO:0004371,GO:0006071	IPR004006
1133	DAK2 domain;	GO:0004371,GO:0006071	IPR004007
1134	3-hydroxyanthranilic acid dioxygenase;	GO:0000334,GO:0005506,GO:0055114	IPR010329
1135	Protein phosphatase 2A regulatory B subunit (B56 family);	GO:0000159,GO:0007165,GO:0008601	IPR002554
1136	G-protein alpha subunit;	GO:0003924,GO:0004871,GO:0007186,GO:0019001,GO:0031683	IPR001019
1137	EF-hand domain pair;	GO:0005509	IPR002048
1138	WD domain, G-beta repeat;	GO:0005515	IPR001680
1139	Arrestin (or S-antigen), N-terminal domain;		IPR011021
1139	Arrestin (or S-antigen), C-terminal domain;		IPR011022
1140	ARID/BRIGHT DNA binding domain;	GO:0003677	IPR001606
1142	F-box-like;	GO:0005515	IPR001810
1144	DEAD/DEAH box helicase;	GO:0003676,GO:0005524	IPR011545
1144	Helicase conserved C-terminal domain;		IPR001650
1144	Sec63 Brl domain;		IPR004179
1145	Synaptobrevin;	GO:0016021,GO:0016192	IPR001388
1145	Regulated-SNARE-like domain;		IPR010908
1147	CTP synthase N-terminus;	GO:0003883,GO:0006221	IPR017456
1147	Glutamine amidotransferase class-I;		IPR017926
1148	Iron-containing alcohol dehydrogenase;	GO:0016491,GO:0046872,GO:0055114	IPR001670
1150	Oxidoreductase family, NAD-binding Rossmann fold;	GO:0016491	IPR000683
1151	Oxidoreductase family, NAD-binding Rossmann fold;	GO:0016491	IPR000683
1152	Beta-ketoacyl synthase, N-terminal domain;		IPR014030
1152	Beta-ketoacyl synthase, C-terminal domain;		IPR014031
1154	alpha/beta hydrolase fold;		IPR000073
1155	Queuine tRNA-ribosyltransferase;	GO:0006400,GO:0008479,GO:0008616	IPR002616
1156	PWI domain;	GO:0006397	IPR002483
1157	Sugar (and other) transporter;	GO:0016021,GO:0022857,GO:0055085	IPR005828
1160	EF-hand domain pair;	GO:0005509	IPR002048
1162	MFS/sugar transport protein;
1163	Sec1 family;	GO:0006904,GO:0016192	IPR001619
1165	tRNA synthetases class II (A);	GO:0000166,GO:0004813,GO:0005524,GO:0006419	IPR018164
1165	DHHA1 domain;	GO:0003676	IPR003156
1165	Threonyl and Alanyl tRNA synthetase second additional domain;	GO:0005524,GO:0016876,GO:0043039	IPR012947
1166	Mitochondrial carrier protein;		IPR018108
1167	Translation initiation factor SUI1;	GO:0003743,GO:0006413	IPR001950
1168	Ras family;	GO:0005525,GO:0007264	IPR001806
1172	WD domain, G-beta repeat;	GO:0005515	IPR001680
1173	Major Facilitator Superfamily;	GO:0016021,GO:0055085	IPR011701
1176	Neutral/alkaline non-lysosomal ceramidase, N-terminal;		IPR031329
1176	Neutral/alkaline non-lysosomal ceramidase, C-terminal;		IPR031331
1181	Ubiquitin elongating factor core;	GO:0000151,GO:0006511,GO:0016567,GO:0034450	IPR019474
1181	U-box domain;	GO:0004842,GO:0016567	IPR003613
1182	NIPSNAP;		IPR012577
1185	Iron-containing alcohol dehydrogenase;	GO:0016491,GO:0046872,GO:0055114	IPR001670
1186	Stress responsive A/B Barrel Domain;		IPR013097
1188	Ribosomal large subunit proteins 60S L5, and 50S L18;	GO:0003735,GO:0005622,GO:0005840,GO:0006412,GO:0008097	IPR005485
1188	Ribosomal L18 C-terminal region;		IPR025607
1189	RNA recognition motif. (a.k.a. RRM, RBD, or RNP domain);	GO:0003676	IPR000504
1189	Zn-finger in Ran binding protein and others;	GO:0008270	IPR001876
1189	Exonuclease;		IPR013520
1190	Glutamate-cysteine ligase;	GO:0004357,GO:0006750	IPR004308
1192	IMP dehydrogenase / GMP reductase domain;	GO:0003824,GO:0055114	IPR001093
1192	CBS domain;		IPR000644
1193	ENTH domain;		IPR013809
1194	Thioesterase superfamily;		IPR006683
1195	Thioesterase superfamily;		IPR006683
1196	short chain dehydrogenase;		IPR002347
1198	Kinesin motor domain;	GO:0003777,GO:0005524,GO:0007018,GO:0008017	IPR001752
1202	SMP-30/Gluconolaconase/LRE-like region;		IPR013658
1205	alpha/beta hydrolase fold;		IPR000073
1209	Uncharacterized conserved protein (DUF2347);		IPR018626
1209	Domain of unknown function (DUF4484);		IPR028115
1210	Carbamoyl-phosphate synthase small chain, CPSase domain;		IPR002474
1210	Glutamine amidotransferase class-I;		IPR017926
1212	Ketopantoate reductase PanE/ApbA;	GO:0008677,GO:0055114	IPR013332
1212	Ketopantoate reductase PanE/ApbA C terminal;	GO:0016491,GO:0050661,GO:0055114	IPR013752
1213	Copper/zinc superoxide dismutase (SODC);	GO:0006801,GO:0046872,GO:0055114	IPR001424
1213	Heavy-metal-associated domain;	GO:0030001,GO:0046872	IPR006121
1215	Eukaryotic cytochrome b561;		IPR006593
1217	emp24/gp25L/p24 family/GOLD;	GO:0006810,GO:0016021	IPR009038
1218	Actin interacting protein 3;		IPR022782
1222	MIZ/SP-RING zinc finger;	GO:0008270	IPR004181
1222	PINIT domain;		IPR023321
1226	Fungal Zn(2)-Cys(6) binuclear cluster domain;	GO:0000981,GO:0005634,GO:0006355,GO:0008270	IPR001138
1228	Glycosyl hydrolase family 3 N terminal domain;	GO:0004553,GO:0005975	IPR001764
1228	Acetyltransferase (GNAT) family;	GO:0008080	IPR000182
1231	CoA-ligase;	GO:0003824,GO:0008152	IPR005811
1231	Citrate synthase, C-terminal domain;	GO:0046912	IPR002020
1231	CoA binding domain;	GO:0048037	IPR003781
1232	RNA recognition motif. (a.k.a. RRM, RBD, or RNP domain);	GO:0003676	IPR000504
1233	Cyclophilin type peptidyl-prolyl cis-trans isomerase/CLD;	GO:0000413,GO:0003755,GO:0006457	IPR002130
1233	U-box domain;	GO:0004842,GO:0016567	IPR003613
1235	Redoxin;	GO:0016491	IPR013740
1236	TLC domain;	GO:0016021	IPR006634
1236	TRAM1-like protein;		IPR013599
1241	Enoyl-(Acyl carrier protein) reductase;
1246	Major Facilitator Superfamily;	GO:0016021,GO:0055085	IPR011701
1250	CobW/HypB/UreG, nucleotide-binding domain;		IPR003495
1250	Cobalamin synthesis protein cobW C-terminal domain;		IPR011629
1252	NAD binding domain of 6-phosphogluconate dehydrogenase;	GO:0004616,GO:0055114	IPR006115
1252	NAD-binding of NADP-dependent 3-hydroxyisobutyrate dehydrogenase;	GO:0051287	IPR029154
1253	NAD binding domain of 6-phosphogluconate dehydrogenase;	GO:0004616,GO:0055114	IPR006115
1253	NAD-binding of NADP-dependent 3-hydroxyisobutyrate dehydrogenase;	GO:0051287	IPR029154
1255	Fatty acid hydroxylase superfamily;	GO:0005506,GO:0006633,GO:0016491,GO:0055114	IPR006694
1255	Cytochrome b5-like Heme/Steroid binding domain;		IPR001199
1256	Major Facilitator Superfamily;	GO:0016021,GO:0055085	IPR011701
1257	Choline/Carnitine o-acyltransferase;	GO:0016746	IPR000542
1258	Ribosomal protein L7Ae/L30e/S12e/Gadd45 family;		IPR004038
1259	CASP C terminal;	GO:0006891,GO:0030173	IPR012955
1264	tRNA pseudouridine synthase;	GO:0001522,GO:0003723,GO:0009451,GO:0009982	IPR020097
1265	Yip1 domain;	GO:0016020	IPR006977
1266	Ribosomal protein L16p/L10e;	GO:0003735,GO:0005840,GO:0006412	IPR016180
1267	ABC transporter transmembrane region;	GO:0005524,GO:0006810,GO:0016021,GO:0042626,GO:0055085	IPR011527
1267	ABC transporter;	GO:0005524,GO:0016887	IPR003439
1268	Aminotransferase class I and II;	GO:0009058,GO:0030170	IPR004839
1269	TIP49 C-terminus;	GO:0003678,GO:0005524	IPR010339
1270	NADH:flavin oxidoreductase / NADH oxidase family;	GO:0010181,GO:0016491,GO:0055114	IPR001155
1271	Cytochrome b5-like Heme/Steroid binding domain;		IPR001199
1272	OB-fold nucleic acid binding domain;	GO:0003676	IPR004365
1272	Replication factor-A protein 1, N-terminal domain;	GO:0003677,GO:0005634,GO:0006260	IPR007199
1272	Replication factor-A C terminal domain;		IPR013955
1272	Replication protein A OB domain;		IPR031657
1274	Sec1 family;	GO:0006904,GO:0016192	IPR001619
1275	Ribosomal proteins 50S-L15, 50S-L18e, 60S-L27A;		IPR021131
1279	Neutral trehalase Ca2+ binding domain;	GO:0004555,GO:0005509,GO:0005737,GO:0005993	IPR011120
1279	Trehalase;	GO:0004555,GO:0005991	IPR001661
1280	Ribosomal proteins 50S-L18Ae/60S-L20/60S-L18A;	GO:0003735,GO:0005840,GO:0006412	IPR023573
1281	Mitochondrial biogenesis AIM24;		IPR002838
1286	Major Facilitator Superfamily;	GO:0016021,GO:0055085	IPR011701
1287	MutS domain I;	GO:0005524,GO:0006298,GO:0030983	IPR007695
1287	MutS domain II;	GO:0005524,GO:0006298,GO:0030983	IPR007860
1287	MutS domain III;	GO:0005524,GO:0006298,GO:0030983	IPR007696
1287	MutS domain V;	GO:0005524,GO:0006298,GO:0030983	IPR000432
1287	MutS family domain IV;	GO:0005524,GO:0006298,GO:0030983	IPR007861
1290	Major Facilitator Superfamily;	GO:0016021,GO:0055085	IPR011701
1291	Peroxidase;	GO:0004601,GO:0006979,GO:0020037,GO:0055114	IPR002016
1292	Autophagy-related protein 27;		IPR018939
1293	Cytochrome C1 family;	GO:0009055,GO:0020037	IPR002326
1294	Bacteriorhodopsin-like protein;	GO:0005216,GO:0006811,GO:0016020	IPR001425
1295	HEAT-like repeat;
1296	Amino acid permease;	GO:0006810,GO:0016020,GO:0055085	IPR004841
1297	2OG-Fe(II) oxygenase superfamily;	GO:0016491,GO:0055114	IPR005123
1297	non-haem dioxygenase in morphine synthesis N-terminal;		IPR026992
1299	Cyclin;	GO:0000079,GO:0019901	IPR013922
1304	Major Facilitator Superfamily;	GO:0016021,GO:0055085	IPR011701
1306	Pyridoxal-phosphate dependent enzyme;		IPR001926
1308	6-phosphofructo-2-kinase;	GO:0003873,GO:0005524,GO:0006000	IPR013079
1308	Histidine phosphatase superfamily (branch 1);		IPR013078
1310	Aldo/keto reductase family;		IPR023210
1311	Alpha amylase, catalytic domain;	GO:0003824,GO:0005975	IPR006047
1311	Domain of unknown function (DUF1939);	GO:0004553	IPR015237
1312	Choline/Carnitine o-acyltransferase;	GO:0016746	IPR000542
1313	Sugar (and other) transporter;	GO:0016021,GO:0022857,GO:0055085	IPR005828
1314	CHCH domain;		IPR010625
1315	tRNA synthetases class I (E and Q), anti-codon binding domain;	GO:0000166,GO:0004812,GO:0005524,GO:0005737,GO:0006418	IPR020059
1315	tRNA synthetases class I (E and Q), catalytic domain;	GO:0005524,GO:0016876,GO:0043039	IPR020058
1316	Protein of unknown function (DUF1479);		IPR010856
1319	NADH pyrophosphatase-like rudimentary NUDIX domain;	GO:0016787	IPR015375
1319	NUDIX domain;	GO:0016787	IPR000086
1319	NADH pyrophosphatase zinc ribbon domain;	GO:0016787,GO:0046872	IPR015376
1320	RmlD substrate binding domain;		IPR029903
1325	Transketolase, thiamine diphosphate binding domain;		IPR005474
1325	Transketolase, pyrimidine binding domain;		IPR005475
1325	Transketolase, C-terminal domain;		IPR033248
1326	Uracil phosphoribosyltransferase;		IPR029057
1327	Mpv17 / PMP22 family;	GO:0016021	IPR007248
1329	Chaperonin 10 Kd subunit;	GO:0005737,GO:0006457	IPR020818
1331	Fip1 motif;		IPR007854
1333	2OG-Fe(II) oxygenase superfamily;	GO:0016491,GO:0055114	IPR005123
1333	non-haem dioxygenase in morphine synthesis N-terminal;		IPR026992
1335	Region in Clathrin and VPS;	GO:0006886,GO:0016192	IPR000547
1335	Vacuolar protein sorting protein 11 C terminal;		IPR024763
1337	Thioredoxin;	GO:0045454	IPR013766
1338	Domain of unknown function (DUF2427);		IPR018825
1338	Protein of unknown function (Ytp1);		IPR018827
1340	Glycosyltransferase family 20;	GO:0003824,GO:0005992	IPR001830
1341	Protein kinase domain;	GO:0004672,GO:0005524,GO:0006468	IPR000719
1342	Sec23/Sec24 zinc finger;	GO:0006886,GO:0006888,GO:0008270,GO:0030127	IPR006895
1342	Sec23/Sec24 helical domain;	GO:0006886,GO:0006888,GO:0030127	IPR006900
1342	Sec23/Sec24 trunk domain;	GO:0006886,GO:0006888,GO:0030127	IPR006896
1342	Gelsolin repeat;		IPR007123
1342	Sec23/Sec24 beta-sandwich domain;		IPR012990
1344	CRAL/TRIO domain;		IPR001251
1344	CRAL/TRIO, N-terminal domain;		IPR011074
1348	Mitochondrial genome maintenance MGM101;	GO:0000002,GO:0000262	IPR009446
1350	GDP dissociation inhibitor;	GO:0005092,GO:0007264	IPR018203
1351	Prolyl oligopeptidase family;	GO:0006508,GO:0008236	IPR001375
1352	SMC proteins Flexible Hinge Domain;	GO:0005515,GO:0005524,GO:0005694,GO:0051276	IPR010935
1352	RecF/RecN/SMC N terminal domain;		IPR003395
1354	bZIP transcription factor;	GO:0003700,GO:0006355,GO:0043565	IPR004827
1354	Transcription factor PAP1;		IPR013910
1355	Methyltransferase domain;
1357	Endomembrane protein 70;	GO:0016021	IPR004240
1358	FAD-binding domain;	GO:0016491,GO:0055114	IPR013112
1358	Ferric reductase NAD binding domain;	GO:0016491,GO:0055114	IPR013121
1358	Ferric reductase like transmembrane component;		IPR013130
1360	ATP-dependent protease La (LON) substrate-binding domain;	GO:0004176,GO:0006508	IPR003111
1360	Zinc finger, C3HC4 type (RING finger);
1361	Septin;	GO:0005525	IPR030379
1362	EF-hand domain pair;	GO:0005509	IPR002048
1362	Calponin homology (CH) domain;	GO:0005515	IPR001715
1363	Hexokinase;	GO:0005524,GO:0005975,GO:0016773	IPR022672
1363	Hexokinase;	GO:0005524,GO:0005975,GO:0016773	IPR022673
1365	Glycosyl hydrolases family 2;	GO:0004553,GO:0005975	IPR006102
1366	tRNA synthetases class I (I, L, M and V);	GO:0000166,GO:0004812,GO:0005524,GO:0006418	IPR002300
1366	Anticodon-binding domain of tRNA;	GO:0000166,GO:0006418	IPR013155
1368	Cytochrome b5-like Heme/Steroid binding domain;		IPR001199
1369	DEAD/DEAH box helicase;	GO:0003676,GO:0005524	IPR011545
1369	Helicase conserved C-terminal domain;		IPR001650
1372	Mo25-like;		IPR013878
1373	short chain dehydrogenase;		IPR002347
1374	short chain dehydrogenase;		IPR002347
1375	Salt tolerance down-regulator;		IPR025279
1377	DNA gyrase B;	GO:0003677,GO:0003918,GO:0005524,GO:0006265	IPR013506
1377	DNA gyrase/topoisomerase IV, subunit A;	GO:0003677,GO:0003918,GO:0005524,GO:0006265	IPR002205
1377	Histidine kinase-, DNA gyrase B-, and HSP90-like ATPase;		IPR003594
1377	Toprim domain;		IPR006171
1377	C-terminal associated domain of TOPRIM;		IPR031660
1379	Protein of unknown function (DUF1115);		IPR010541
1379	pre-mRNA processing factor 3 (PRP3);		IPR013881
1380	UBX domain;	GO:0005515	IPR001012
1380	UBA/TS-N domain;		IPR015940
1381	Enoyl-(Acyl carrier protein) reductase;
1383	Aldehyde dehydrogenase family;	GO:0008152,GO:0016491,GO:0055114	IPR015590
1384	60s Acidic ribosomal protein;
1385	Glucose-6-phosphate dehydrogenase, C-terminal domain;	GO:0004345,GO:0006006,GO:0050661,GO:0055114	IPR022675
1385	Glucose-6-phosphate dehydrogenase, NAD binding domain;	GO:0004345,GO:0006006,GO:0050661,GO:0055114	IPR022674
1386	TPR repeat;	GO:0005515	IPR011990
1386	Tetratricopeptide repeat;
1387	Zinc finger, C2H2 type;	GO:0046872	IPR007087
1388	E1-E2 ATPase;	GO:0000166,GO:0046872	IPR008250
1388	Cation transporter/ATPase, N-terminus;		IPR004014
1388	haloacid dehalogenase-like hydrolase;
1391	Protein of unknown function (DUF962);		IPR009305
1392	Scytalone dehydratase;	GO:0006582,GO:0030411	IPR004235
1393	Arsenite-resistance protein 2;		IPR007042
1393	Domain of unknown function (DUF3546);		IPR021933
1393	Domain of unknown function (DUF4187);		IPR025239
1395	Phosphatidylinositol-specific phospholipase C, Y domain;	GO:0004435,GO:0006629,GO:0007165,GO:0035556	IPR001711
1395	Phosphatidylinositol-specific phospholipase C, X domain;		IPR000909
1396	RNAPII transcription regulator C-terminal;		IPR024687
1396	Dos2-interacting transcription regulator of RNA-Pol-II;
1398	SH3 domain;	GO:0005515	IPR001452
1398	Variant SH3 domain;	GO:0005515	IPR001452
1398	SLA1 homology domain 1, SHD1;	GO:0008092,GO:0030674,GO:0042802,GO:0043130	IPR007131
1398	Domain of unknown function (DUF1720);		IPR013182
1400	Deoxyhypusine synthase;	GO:0008612	IPR002773
1401	Calponin homology (CH) domain;	GO:0005515	IPR001715
1401	EB1-like C-terminal motif;	GO:0008017	IPR004953
1405	SCO1/SenC;		IPR003782
1406	Aminotransferase class I and II;	GO:0009058,GO:0030170	IPR004839
1407	Amidohydrolase family;	GO:0016787	IPR006680
1408	Frag1/DRAM/Sfk1 family;		IPR019402
1409	Pyridoxal-dependent decarboxylase conserved domain;	GO:0016831,GO:0019752,GO:0030170	IPR002129
1410	Alcohol dehydrogenase GroES-like domain;	GO:0055114	IPR013154
1410	Zinc-binding dehydrogenase;	GO:0055114	IPR013149
1412	Ribosomal protein L7Ae/L30e/S12e/Gadd45 family;		IPR004038
1419	Replication factor RFC1 C terminal domain;	GO:0003689,GO:0005524,GO:0005663,GO:0006260	IPR013725
1419	ATPase family associated with various cellular activities (AAA);	GO:0005524	IPR003959
1419	BRCA1 C Terminus (BRCT) domain;		IPR001357
1420	Ribosomal L22e protein family;	GO:0003735,GO:0005622,GO:0005840,GO:0006412	IPR002671
1421	Histidine kinase-, DNA gyrase B-, and HSP90-like ATPase;		IPR003594
1421	Mitochondrial branched-chain alpha-ketoacid dehydrogenase kinase;		IPR018955
1422	Ribosomal protein L3;	GO:0003735,GO:0005622,GO:0005840,GO:0006412	IPR000597
1423	Acyl-CoA dehydrogenase, middle domain;	GO:0003995,GO:0055114	IPR006091
1423	Acyl-CoA dehydrogenase, N-terminal domain;	GO:0008152,GO:0016627,GO:0050660,GO:0055114	IPR013786
1423	Acyl-CoA dehydrogenase, C-terminal domain;	GO:0016627,GO:0055114	IPR009075
1424	Zinc knuckle;	GO:0003676,GO:0008270	IPR001878
1425	BAR domain;	GO:0005515,GO:0005737	IPR004148
1428	PLD-like domain;		IPR025202
1430	Domain of unknown function (DUF1741);		IPR013636
1432	Zinc knuckle;	GO:0003676,GO:0008270	IPR001878
1432	KH domain;	GO:0003723	IPR004088
1432	Splicing factor 1 helix-hairpin domain;		IPR032570
1434	SH3 domain;	GO:0005515	IPR001452
1434	Variant SH3 domain;	GO:0005515	IPR001452
1434	Phorbol esters/diacylglycerol binding domain (C1 domain);	GO:0035556	IPR002219
1434	Fes/CIP4, and EFC/F-BAR homology domain;		IPR001060
1437	Malate synthase;	GO:0004474,GO:0006097	IPR001465
1438	Amino acid kinase family;		IPR001048
1438	ACT domain;		IPR027795
1439	Myosin head (motor domain);	GO:0003774,GO:0005524,GO:0016459	IPR001609
1439	IQ calmodulin-binding motif;	GO:0005515	IPR000048
1439	DIL domain;		IPR002710
1440	E1-E2 ATPase;	GO:0000166,GO:0046872	IPR008250
1440	P5-type ATPase cation transporter;	GO:0006812,GO:0016021,GO:0016887	IPR006544
1440	haloacid dehalogenase-like hydrolase;
1441	Histone-like transcription factor (CBF/NF-Y) and archaeal histone;		IPR003958
1442	Aconitase C-terminal domain;	GO:0008152	IPR000573
1442	Aconitase family (aconitate hydratase);	GO:0008152	IPR001030
1444	tRNA synthetase class II core domain (G, H, P, S and T);	GO:0000166,GO:0004812,GO:0005524,GO:0006418	IPR002314
1444	Anticodon binding domain;		IPR004154
1448	tRNA synthetases class I (E and Q), anti-codon binding domain;	GO:0000166,GO:0004812,GO:0005524,GO:0005737,GO:0006418	IPR020059
1448	tRNA synthetases class I (E and Q), catalytic domain;	GO:0005524,GO:0016876,GO:0043039	IPR020058
1450	FYVE zinc finger;	GO:0046872	IPR000306
1450	Rabenosyn Rab binding domain;		IPR021565
1451	Hydroxyacylglutathione hydrolase C-terminus;		IPR032282
1457	S-adenosylmethionine synthetase, central domain;	GO:0004478,GO:0006556	IPR022629
1457	S-adenosylmethionine synthetase, C-terminal domain;	GO:0004478,GO:0006556	IPR022630
1457	S-adenosylmethionine synthetase, N-terminal domain;	GO:0004478,GO:0006556	IPR022628
1458	Ras family;	GO:0005525,GO:0007264	IPR001806
1459	Cullin binding;		IPR005176
1459	UBA-like domain;
1467	Retinal pigment epithelial membrane protein;	GO:0016702,GO:0055114	IPR004294
1468	Putative cyclase;	GO:0004061,GO:0019441	IPR007325
1477	Aldehyde dehydrogenase family;	GO:0008152,GO:0016491,GO:0055114	IPR015590
1479	Component of IIS longevity pathway SMK-1;		IPR006887
1480	NADH-ubiquinone oxidoreductase-F iron-sulfur binding region;	GO:0051539	IPR019575
1480	Respiratory-chain NADH dehydrogenase 51 Kd subunit;		IPR011538
1480	SLBB domain;		IPR019554
1481	ENTH domain;		IPR013809
1483	Inositol monophosphatase family;	GO:0046854	IPR000760
1484	Elongation factor Tu C-terminal domain;		IPR004160
1484	Elongation factor Tu GTP binding domain;
1485	Isochorismatase family;	GO:0003824,GO:0008152	IPR000868
1487	AMP-binding enzyme;	GO:0003824,GO:0008152	IPR000873
1487	Phosphopantetheine attachment site;		IPR009081
1487	Male sterility protein;		IPR013120
1487	AMP-binding enzyme C-terminal domain;		IPR025110
1489	Enoyl-(Acyl carrier protein) reductase;
1490	Uncharacterised ACR, YagE family COG1723;		IPR003734
1491	Major Facilitator Superfamily;	GO:0016021,GO:0055085	IPR011701
1492	tRNA synthetases class II (D, K and N);	GO:0000166,GO:0004812,GO:0005524,GO:0006418	IPR004364
1492	OB-fold nucleic acid binding domain;	GO:0003676	IPR004365
1493	Legume-like lectin family;	GO:0016020	IPR005052
1494	Histidine biosynthesis protein;	GO:0000105	IPR006062
1494	Glutamine amidotransferase class-I;		IPR017926
1495	Vacuole effluxer Atg22 like;		IPR024671
1496	DEAD/DEAH box helicase;	GO:0003676,GO:0005524	IPR011545
1496	Helicase conserved C-terminal domain;		IPR001650
1497	Arginosuccinate synthase;	GO:0004055,GO:0005524,GO:0006526	IPR001518
1500	Rab-GTPase-TBC domain;		IPR000195
1502	Elongation factor G, domain IV;	GO:0005525	IPR005517
1502	Elongation factor Tu domain 2;	GO:0005525	IPR004161
1502	Elongation factor G C-terminus;		IPR000640
1502	Elongation Factor G, domain II;		IPR009022
1502	Elongation factor Tu GTP binding domain;
1503	WD domain, G-beta repeat;	GO:0005515	IPR001680
1505	Cornichon protein;	GO:0006810,GO:0016021	IPR003377
1506	Phosphatidylserine decarboxylase;	GO:0004609,GO:0008654	IPR003817
1506	C2 domain;	GO:0005515	IPR000008
1508	Ribosomal protein L36e;	GO:0003735,GO:0005622,GO:0005840,GO:0006412	IPR000509
1509	Lysophospholipase catalytic domain;	GO:0004620,GO:0009395	IPR002642
1511	AICARFT/IMPCHase bienzyme;	GO:0003937,GO:0004643,GO:0006164	IPR002695
1511	MGS-like domain;		IPR011607
1513	Intron-binding protein aquarius N-terminus;		IPR032174
1513	AAA domain;
1514	HMGL-like;	GO:0003824	IPR000891
1514	Carbamoyl-phosphate synthase L chain, ATP binding domain;	GO:0005524	IPR005479
1514	Biotin-requiring enzyme;		IPR000089
1514	Conserved carboxylase domain;		IPR003379
1514	Biotin carboxylase, N-terminal domain;		IPR005481
1514	Biotin carboxylase C-terminal domain;		IPR005482
1515	Uncharacterised protein family (UPF0041);	GO:0005743,GO:0006850	IPR005336
1516	GHMP kinases N terminal domain;	GO:0005524	IPR006204
1516	GHMP kinases C terminal;		IPR013750
1517	Adaptin N terminal region;	GO:0006886,GO:0016192,GO:0030117	IPR002553
1517	Adaptin C-terminal domain;	GO:0006886,GO:0016192,GO:0030131	IPR008152
1517	Alpha adaptin AP2, C-terminal domain;	GO:0006886,GO:0016192,GO:0030131	IPR003164
1518	Fcf1;	GO:0032040	IPR006984
1519	Protein kinase domain;	GO:0004672,GO:0005524,GO:0006468	IPR000719
1521	Protein kinase domain;	GO:0004672,GO:0005524,GO:0006468	IPR000719
1524	Myo-inositol-1-phosphate synthase;	GO:0004512,GO:0006021,GO:0008654	IPR002587
1524	Myo-inositol-1-phosphate synthase;		IPR013021
1525	ABC transporter transmembrane region;	GO:0005524,GO:0006810,GO:0016021,GO:0042626,GO:0055085	IPR011527
1525	ABC transporter;	GO:0005524,GO:0016887	IPR003439
1526	Eukaryotic phosphomannomutase;	GO:0004615,GO:0005737,GO:0009298	IPR005002
1527	Polyprenyl synthetase;	GO:0008299	IPR000092
1528	Fatty acid desaturase;	GO:0006629	IPR005804
1530	FMN-dependent dehydrogenase;	GO:0016491	IPR000262
1530	Cytochrome b5-like Heme/Steroid binding domain;		IPR001199
1531	Mitochondrial carrier protein;		IPR018108
1534	Chitin synthase III catalytic subunit;		IPR022057
1535	CDP-alcohol phosphatidyltransferase;	GO:0008654,GO:0016020,GO:0016780	IPR000462
1536	FAD linked oxidases, C-terminal domain;	GO:0003824,GO:0050660	IPR004113
1536	FAD binding domain;	GO:0016491,GO:0050660,GO:0055114	IPR006094
1537	Zinc-binding dehydrogenase;	GO:0055114	IPR013149
1537	N-terminal domain of oxidoreductase;
1538	Dolichyl-phosphate-mannose-protein mannosyltransferase;	GO:0000030,GO:0006493,GO:0016020	IPR003342
1538	MIR domain;	GO:0016020	IPR016093
1538	C-terminal four TMM region of protein-O-mannosyltransferase;		IPR032421
1539	Clathrin adaptor complex small chain;		IPR022775
1539	Adaptor complexes medium subunit family;		IPR028565
1542	ER lumen protein retaining receptor;	GO:0006621,GO:0016021,GO:0046923	IPR000133
1545	Vacuolar protein sorting-associated protein 35;	GO:0008565,GO:0015031,GO:0030904,GO:0042147	IPR005378
1547	Protein kinase domain;	GO:0004672,GO:0005524,GO:0006468	IPR000719
1549	Ubiquitin carboxyl-terminal hydrolase, family 1;	GO:0004843,GO:0005622,GO:0006511	IPR001578
1550	Pyridine nucleotide-disulphide oxidoreductase;	GO:0016491,GO:0055114	IPR023753
1550	Pyridine nucleotide-disulphide oxidoreductase, dimerisation domain;	GO:0045454,GO:0055114	IPR004099
1551	Root hair defective 3 GTP-binding protein (RHD3);		IPR008803
1552	Mitochondrial carrier protein;		IPR018108
1553	Calcineurin-like phosphoesterase;	GO:0016787	IPR004843
1554	Fatty acid desaturase;	GO:0006629	IPR005804
1554	Cytochrome b5-like Heme/Steroid binding domain;		IPR001199
1555	short chain dehydrogenase;		IPR002347
1556	short chain dehydrogenase;		IPR002347
1558	AMP-binding enzyme;	GO:0003824,GO:0008152	IPR000873
1559	RNA polymerase beta subunit;	GO:0003677,GO:0003899,GO:0006351	IPR007644
1559	RNA polymerase Rpb2, domain 2;	GO:0003677,GO:0003899,GO:0006351	IPR007642
1559	RNA polymerase Rpb2, domain 3;	GO:0003677,GO:0003899,GO:0006351	IPR007645
1559	RNA polymerase Rpb2, domain 4;	GO:0003677,GO:0003899,GO:0006351	IPR007646
1559	RNA polymerase Rpb2, domain 6;	GO:0003677,GO:0003899,GO:0006351	IPR007120
1559	RNA polymerase Rpb2, domain 7;	GO:0003677,GO:0003899,GO:0006351	IPR007641
1559	RNA polymerase Rpb2, domain 5;	GO:0006351	IPR007647
1560	Tim17/Tim22/Tim23/Pmp24 family;		IPR003397
1562	WD domain, G-beta repeat;	GO:0005515	IPR001680
1562	Histone-binding protein RBBP4 or subunit C of CAF1 complex;		IPR022052
1563	ADP-ribosylation factor family;	GO:0005525	IPR006689
1564	RNA recognition motif. (a.k.a. RRM, RBD, or RNP domain);	GO:0003676	IPR000504
1564	Poly-adenylate binding protein, unique domain;	GO:0003723	IPR002004
1565	Alpha/beta hydrolase family;		IPR000073
1569	Nucleotide hydrolase;	GO:0003729,GO:0005849,GO:0006378	IPR016706
1571	Glyceraldehyde 3-phosphate dehydrogenase, C-terminal domain;	GO:0016620,GO:0055114	IPR020829
1571	Glyceraldehyde 3-phosphate dehydrogenase, NAD binding domain;	GO:0016620,GO:0055114	IPR020828
1573	Aldo/keto reductase family;		IPR023210
1574	Cyanate lyase C-terminal domain;	GO:0009439	IPR003712
1575	Scavenger mRNA decapping enzyme (DcpS) N-terminal;	GO:0000290,GO:0016787	IPR008594
1575	Scavenger mRNA decapping enzyme C-term binding;
1577	HMGL-like;	GO:0003824	IPR000891
1579	PX domain;	GO:0035091	IPR001683
1580	COPI associated protein;		IPR013714
1581	Protein of unknown function (DUF2413);		IPR018814
1582	Amino acid permease;	GO:0003333,GO:0015171,GO:0016020	IPR002293
1583	Amino acid permease;	GO:0003333,GO:0015171,GO:0016020	IPR002293
1585	Acetyltransferase (GNAT) family;	GO:0008080	IPR000182
1586	Glycosyl hydrolases family 18;	GO:0004553,GO:0005975	IPR001223
1590	Mitochondrial carrier protein;		IPR018108
1591	TCP-1/cpn60 chaperonin family;	GO:0005524	IPR002423
1592	ATPase family associated with various cellular activities (AAA);	GO:0005524	IPR003959
1595	Putative transmembrane family 234;		IPR018908
1597	Clathrin adaptor complex small chain;		IPR022775
1601	Galactose-1-phosphate uridyl transferase, C-terminal domain;	GO:0006012,GO:0008108	IPR005850
1601	Galactose-1-phosphate uridyl transferase, N-terminal domain;	GO:0006012,GO:0008108	IPR005849
1602	Domain found in Dishevelled, Egl-10, and Pleckstrin (DEP);	GO:0035556	IPR000591
1602	Regulator of G protein signaling domain;		IPR016137
1603	Ribosomal protein S7p/S5e;		IPR023798
1604	Phosphoribosyl transferase domain;	GO:0009116	IPR000836
1604	Glutamine amidotransferase domain;
1605	Major Facilitator Superfamily;	GO:0016021,GO:0055085	IPR011701
1608	FGGY family of carbohydrate kinases, C-terminal domain;	GO:0005975,GO:0016773	IPR018485
1608	FGGY family of carbohydrate kinases, N-terminal domain;	GO:0005975,GO:0016773	IPR018484
1611	Glycosyl hydrolase family 81;	GO:0052861	IPR005200
1612	Uncharacterised protein family (UPF0121);	GO:0016021	IPR005344
1613	Patched family;	GO:0016021	IPR003392
1613	Sterol-sensing domain of SREBP cleavage-activation;		IPR000731
1613	Niemann-Pick C1 N terminus;		IPR032190
1616	RNA recognition motif. (a.k.a. RRM, RBD, or RNP domain);	GO:0003676	IPR000504
1617	Eukaryotic elongation factor 5A hypusine, DNA-binding OB fold;	GO:0003723,GO:0003746,GO:0006452,GO:0043022,GO:0045901,GO:0045905	IPR020189
1618	Mitochondrial carrier protein;		IPR018108
1619	Cytochrome c;	GO:0009055,GO:0020037	IPR009056
1620	Phosphomannose isomerase type I;	GO:0004476,GO:0005975,GO:0008270	IPR001250
1621	GTP cyclohydrolase II;		IPR032677
1623	HECT-domain (ubiquitin-transferase);	GO:0004842	IPR000569
1624	Metallopeptidase family M24;		IPR000994
1627	WW domain;	GO:0005515	IPR001202
1627	PPIC-type PPIASE domain;	GO:0016853	IPR000297
1628	Major Facilitator Superfamily;	GO:0016021,GO:0055085	IPR011701
1630	Mycolic acid cyclopropane synthetase;		IPR029063
1632	Glycerophosphoryl diester phosphodiesterase family;	GO:0006629,GO:0008081	IPR030395
1634	ABC transporter transmembrane region;	GO:0005524,GO:0006810,GO:0016021,GO:0042626,GO:0055085	IPR011527
1634	ABC transporter;	GO:0005524,GO:0016887	IPR003439
1635	Ubiquitin-conjugating enzyme;		IPR000608
1636	Transaldolase;	GO:0005975	IPR001585
1638	Alcohol dehydrogenase GroES-like domain;	GO:0055114	IPR013154
1638	Zinc-binding dehydrogenase;	GO:0055114	IPR013149
1640	Peptidase family M28;		IPR007484
1641	Chitin synthase N-terminal;	GO:0004100	IPR013616
1641	Chitin synthase;	GO:0004100,GO:0006031	IPR004834
1643	TENA/THI-4/PQQC family;		IPR004305
1643	Phosphomethylpyrimidine kinase;		IPR013749
1644	GMC oxidoreductase;	GO:0016614,GO:0050660,GO:0055114	IPR000172
1644	GMC oxidoreductase;	GO:0016614,GO:0055114	IPR007867
1648	Prephenate dehydrogenase;	GO:0004665,GO:0006571,GO:0008977,GO:0055114	IPR003099
1649	NAD(P) transhydrogenase beta subunit;	GO:0008750,GO:0016021,GO:0050661,GO:0055114	IPR012136
1649	Alanine dehydrogenase/PNT, C-terminal domain;		IPR007698
1649	Alanine dehydrogenase/PNT, N-terminal domain;		IPR007886
1649	4TM region of pyridine nucleotide transhydrogenase, mitoch;		IPR024605
1650	Fructose-bisphosphate aldolase class-II;	GO:0005975,GO:0008270,GO:0016832	IPR000771
1651	ChAPs (Chs5p-Arf1p-binding proteins);		IPR015374
1653	GHMP kinases N terminal domain;	GO:0005524	IPR006204
1653	GHMP kinases C terminal;		IPR013750
1653	Galactokinase galactose-binding signature;		IPR019539
1656	Homoserine dehydrogenase;	GO:0006520,GO:0055114	IPR001342
1656	Homoserine dehydrogenase, NAD binding domain;	GO:0016491,GO:0050661,GO:0055114	IPR005106
1657	Endomembrane protein 70;	GO:0016021	IPR004240
1658	RNA polymerase Rpb5, N-terminal domain;	GO:0003677,GO:0003899,GO:0005634,GO:0006351	IPR005571
1658	RNA polymerase Rpb5, C-terminal domain;	GO:0003677,GO:0003899,GO:0006351	IPR000783
1661	RNA recognition motif. (a.k.a. RRM, RBD, or RNP domain);	GO:0003676	IPR000504
1663	ADP-ribosylation factor family;	GO:0005525	IPR006689
1664	Eukaryotic protein of unknown function (DUF846);	GO:0016021	IPR008564
1665	ATP synthase alpha/beta family, nucleotide-binding domain;	GO:0005524	IPR000194
1665	ATP synthase alpha/beta chain, C terminal domain;	GO:0015991,GO:0016820,GO:0033178	IPR000793
1665	ATP synthase alpha/beta family, beta-barrel domain;	GO:0015992,GO:0046034	IPR004100
1666	Tim17/Tim22/Tim23/Pmp24 family;		IPR003397
1667	Protein kinase domain;	GO:0004672,GO:0005524,GO:0006468	IPR000719
1668	E2 binding domain;	GO:0005524,GO:0016881,GO:0045116	IPR014929
1668	ThiF family;	GO:0008641	IPR000594
1670	Oligosaccharyl transferase STT3 subunit;	GO:0004576,GO:0006486,GO:0016020	IPR003674
1671	Mitochondrial carrier protein;		IPR018108
1673	Pirin;		IPR003829
1673	Pirin C-terminal cupin domain;		IPR008778
1675	Dolichyl-phosphate-mannose-protein mannosyltransferase;	GO:0000030,GO:0006493,GO:0016020	IPR003342
1675	MIR domain;	GO:0016020	IPR016093
1675	C-terminal four TMM region of protein-O-mannosyltransferase;		IPR032421
1676	Coatomer gamma subunit appendage platform subdomain;	GO:0005198,GO:0006886,GO:0016192,GO:0030126	IPR013040
1676	Adaptin N terminal region;	GO:0006886,GO:0016192,GO:0030117	IPR002553
1676	Coatomer subunit gamma-1 C-terminal appendage platform;		IPR032154
1677	Eukaryotic DNA topoisomerase I, DNA binding fragment;	GO:0003677,GO:0003917,GO:0005694,GO:0006265	IPR008336
1677	Eukaryotic DNA topoisomerase I, catalytic core;	GO:0003677,GO:0003918,GO:0006265	IPR013500
1677	C-terminal topoisomerase domain;		IPR025834
1678	Sel1 repeat;		IPR006597
1679	Chitin synthase;
1681	GNAT acetyltransferase 2;	GO:0008080	IPR000182
1681	Helicase;		IPR007807
1681	Domain of unknown function (DUF1726);		IPR013562
1681	Possible tRNA binding domain;		IPR027992
1682	Cyclin-dependent kinase regulatory subunit;	GO:0007049,GO:0016538	IPR000789
1683	Thioredoxin;		IPR012336
1685	Cytochrome b5-like Heme/Steroid binding domain;		IPR001199
1685	FAD binding domain;		IPR003953
1686	Cyclophilin type peptidyl-prolyl cis-trans isomerase/CLD;	GO:0000413,GO:0003755,GO:0006457	IPR002130
1688	ATPase family associated with various cellular activities (AAA);	GO:0005524	IPR003959
1689	Protein kinase domain;	GO:0004672,GO:0005524,GO:0006468	IPR000719
1691	Tetrahydrofolate dehydrogenase/cyclohydrolase, catalytic domain;	GO:0003824,GO:0004488,GO:0009396,GO:0055114	IPR020630
1691	Tetrahydrofolate dehydrogenase/cyclohydrolase, NAD(P)-binding domain;	GO:0003824,GO:0004488,GO:0009396,GO:0055114	IPR020631
1692	Class II Aldolase and Adducin N-terminal domain;		IPR001303
1693	Alcohol dehydrogenase GroES-like domain;	GO:0055114	IPR013154
1693	Zinc-binding dehydrogenase;	GO:0055114	IPR013149
1694	EF-hand domain pair;	GO:0005509	IPR002048
1694	EF hand;	GO:0005509	IPR002048
1695	ABC1 family;		IPR004147
1699	Transport protein particle (TRAPP) component;		IPR007194
1700	WD domain, G-beta repeat;	GO:0005515	IPR001680
1702	Tetratricopeptide repeat;	GO:0005515	IPR011990
1702	Protein of unknown function (DUF727);		IPR007967
1702	Clustered mitochondria;		IPR025697
1702	Mitochondrial function, CLU-N-term;		IPR028275
1702	Tetratricopeptide repeat;
1702	Translation initiation factor eIF3 subunit 135;
1703	G-patch domain;	GO:0003676	IPR000467
1703	Zn-finger in Ran binding protein and others;	GO:0008270	IPR001876
1705	Glycosyl hydrolase family 3 C-terminal domain;	GO:0004553,GO:0005975	IPR002772
1705	Glycosyl hydrolase family 3 N terminal domain;	GO:0004553,GO:0005975	IPR001764
1705	Yeast PIR protein repeat;	GO:0005199,GO:0005618	IPR000420
1705	Fibronectin type III-like domain;		IPR026891
1707	SNF2 family N-terminal domain;	GO:0005524	IPR000330
1707	Helicase conserved C-terminal domain;		IPR001650
1707	Domain of unknown function (DUF3535);		IPR022707
1708	Ras family;	GO:0005525,GO:0007264	IPR001806
1709	Activator of Hsp90 ATPase, N-terminal;	GO:0001671,GO:0051087	IPR015310
1709	Activator of Hsp90 ATPase homolog 1-like protein;	GO:0006950	IPR013538
1710	Thiamine pyrophosphate enzyme, central domain;	GO:0000287,GO:0030976	IPR012000
1710	Thiamine pyrophosphate enzyme, C-terminal TPP binding domain;	GO:0003824,GO:0030976	IPR011766
1710	Thiamine pyrophosphate enzyme, N-terminal TPP binding domain;	GO:0030976	IPR012001
1712	Thioesterase superfamily;		IPR006683
1713	N-acetylglucosaminyl transferase component (Gpi1);	GO:0006506,GO:0016021,GO:0017176	IPR007720
1715	Glycosyltransferase family 20;	GO:0003824,GO:0005992	IPR001830
1715	Trehalose-phosphatase;	GO:0003824,GO:0005992	IPR003337
1716	Snf7;	GO:0007034	IPR005024
1717	Peptidase M16 inactive domain;		IPR007863
1717	Insulinase (Peptidase family M16);		IPR011765
1718	TPR repeat;	GO:0005515	IPR011990
1718	Homodimerisation domain of SGTA;		IPR032374
1719	Protein of unknown function (DUF2408);		IPR018810
1722	DEAD/DEAH box helicase;	GO:0003676,GO:0005524	IPR011545
1722	Helicase conserved C-terminal domain;		IPR001650
1723	PUA domain;	GO:0003723	IPR002478
1724	Adenylosuccinate synthetase;	GO:0004019,GO:0005525,GO:0006164	IPR001114
1725	Amino-transferase class IV;	GO:0003824,GO:0008152	IPR001544
1726	Ring hydroxylating alpha subunit (catalytic domain);	GO:0005506,GO:0016708,GO:0019439,GO:0051537,GO:0055114	IPR015879
1729	Protein phosphatase 2C;	GO:0003824	IPR001932
1731	Cell differentiation family, Rcd1-like;
1732	Plectin/S10 domain;		IPR005326
1734	Mo-co oxidoreductase dimerisation domain;	GO:0016491,GO:0030151,GO:0055114	IPR005066
1734	Oxidoreductase molybdopterin binding domain;	GO:0042128	IPR000572
1736	Ribosomal protein L16p/L10e;	GO:0003735,GO:0005840,GO:0006412	IPR016180
1737	Cytochrome c oxidase assembly protein CtaG/Cox11;	GO:0005507	IPR007533
1738	Mitochondrial carrier protein;		IPR018108
1740	Tubulin/FtsZ family, GTPase domain;	GO:0003924	IPR003008
1740	Tubulin C-terminal domain;		IPR018316
1741	Alcohol dehydrogenase GroES-like domain;	GO:0055114	IPR013154
1741	Zinc-binding dehydrogenase;	GO:0055114	IPR013149
1743	Smr domain;		IPR002625
1743	Domain of unknown function (DUF1771);		IPR013899
1745	Putative GTPase activating protein for Arf;	GO:0005096	IPR001164
1746	Ssu72-like protein;	GO:0004721,GO:0005634,GO:0006397	IPR006811
1748	Hydroxymethylglutaryl-coenzyme A reductase;	GO:0004420,GO:0015936,GO:0050662,GO:0055114	IPR002202
1748	Sterol-sensing domain of SREBP cleavage-activation;		IPR000731
1748	N-terminal domain with HPIH motif;		IPR025583
1749	Haloacid dehalogenase-like hydrolase;		IPR023214
1751	PPP4R2;	GO:0030289,GO:0030362	IPR015267
1752	UTP--glucose-1-phosphate uridylyltransferase;	GO:0008152,GO:0070569	IPR002618
1754	Glycosyl transferases group 1;		IPR001296
1755	D123;	GO:0007049	IPR009772
1759	RNB domain;
1760	WD domain, G-beta repeat;	GO:0005515	IPR001680
1762	Dynamin GTPase effector domain;	GO:0003924,GO:0005525	IPR003130
1762	Dynamin central region;	GO:0005525	IPR000375
1762	Dynamin family;		IPR022812
1764	Dehydrogenase E1 component;	GO:0008152,GO:0016624	IPR001017
1764	Transketolase, pyrimidine binding domain;		IPR005475
1764	2-oxoglutarate dehydrogenase C-terminal;		IPR031717
1764	2-oxoglutarate dehydrogenase N-terminus;		IPR032106
1765	I/LWEQ domain;	GO:0003779	IPR002558
1765	ANTH domain;	GO:0005543	IPR011417
1766	Mitochondrial carrier protein;		IPR018108
1767	snoRNA binding domain, fibrillarin;		IPR002687
1767	Prp31 C terminal domain;		IPR019175
1768	Mago nashi protein;	GO:0005634	IPR004023
1769	Vacuolar protein sorting-associated protein 26;		IPR028934
1772	DEAD/DEAH box helicase;	GO:0003676,GO:0005524	IPR011545
1772	Helicase associated domain (HA2);	GO:0004386	IPR007502
1772	Helicase conserved C-terminal domain;		IPR001650
1772	Oligonucleotide/oligosaccharide-binding (OB)-fold;		IPR011709
1773	Aminopeptidase I zinc metalloprotease (M18);	GO:0004177,GO:0006508,GO:0008270	IPR001948
1774	Haloacid dehalogenase-like hydrolase;		IPR006357
1774	HAD-hyrolase-like;
1775	LETM1-like protein;		IPR011685
1776	Phospholipase/Carboxylesterase;	GO:0016787	IPR003140
1777	Synaptobrevin;	GO:0016021,GO:0016192	IPR001388
1778	D-isomer specific 2-hydroxyacid dehydrogenase, catalytic domain;	GO:0008152,GO:0016616,GO:0051287,GO:0055114	IPR006139
1778	D-isomer specific 2-hydroxyacid dehydrogenase, NAD binding domain;	GO:0051287,GO:0055114	IPR006140
1779	Uracil phosphoribosyltransferase;		IPR029057
1780	tRNA synthetase class II core domain (G, H, P, S and T);	GO:0000166,GO:0004812,GO:0005524,GO:0006418	IPR002314
1780	Seryl-tRNA synthetase N-terminal domain;		IPR015866
1781	Nucleosome assembly protein (NAP);	GO:0005634,GO:0006334	IPR002164
1782	Saccharopine dehydrogenase NADP binding domain;	GO:0016491,GO:0055114	IPR005097
1782	Saccharopine dehydrogenase C-terminal domain;		IPR032095
1784	PAP2 superfamily;		IPR000326
1785	Transmembrane amino acid transporter protein;		IPR013057
1786	YIF1;
1788	eRF1 domain 1;		IPR005140
1788	eRF1 domain 2;		IPR005141
1788	eRF1 domain 3;		IPR005142
1789	Protein of unknown function DUF89;		IPR002791
1790	Vacuolar protein sorting 55;		IPR007262
1791	Glycosyltransferase sugar-binding region containing DXD motif;		IPR007577
1792	RhoGEF domain;	GO:0005089,GO:0035023	IPR000219
1792	Domain found in Dishevelled, Egl-10, and Pleckstrin (DEP);	GO:0035556	IPR000591
1792	CNH domain;		IPR001180
1792	Pleckstrin homology domain;
1793	AMP-binding enzyme;	GO:0003824,GO:0008152	IPR000873
1793	AMP-binding enzyme C-terminal domain;		IPR025110
1795	Carboxyl transferase domain;		IPR000022
1796	Conserved hypothetical ATP binding protein;		IPR004130
1798	Aminotransferase class-III;	GO:0008483,GO:0030170	IPR005814
1799	DEAD/DEAH box helicase;	GO:0003676,GO:0005524	IPR011545
1799	Helicase conserved C-terminal domain;		IPR001650
1800	Vacuolar 14 Fab1-binding region;		IPR032878
1800	HEAT repeats;
1803	Cyclophilin type peptidyl-prolyl cis-trans isomerase/CLD;	GO:0000413,GO:0003755,GO:0006457	IPR002130
1804	ATP synthase subunit D;	GO:0042626	IPR002699
1805	Telomere-length maintenance and DNA damage repair;	GO:0004674	IPR021668
1805	FATC domain;	GO:0005515	IPR003152
1805	Phosphatidylinositol 3- and 4-kinase;	GO:0016301	IPR000403
1807	Armadillo/beta-catenin-like repeat;	GO:0005515	IPR000225
1808	Peptidase M16 inactive domain;		IPR007863
1808	Insulinase (Peptidase family M16);		IPR011765
1809	Pyridine nucleotide-disulphide oxidoreductase;	GO:0016491,GO:0055114	IPR023753
1817	FMN-dependent dehydrogenase;	GO:0016491	IPR000262
1817	Cytochrome b5-like Heme/Steroid binding domain;		IPR001199
1819	Enoyl-(Acyl carrier protein) reductase;
1821	Methyltransferase domain;
1822	ABC transporter;	GO:0005524,GO:0016887	IPR003439
1822	ABC-2 type transporter;	GO:0016020	IPR013525
1823	Phosphatidylserine decarboxylase;	GO:0004609,GO:0008654	IPR003817
1824	Cation efflux family;	GO:0006812,GO:0008324,GO:0016021,GO:0055085	IPR002524
1824	Dimerisation domain of Zinc Transporter;		IPR027470
1825	Anp1;
1826	ZIP Zinc transporter;	GO:0016020,GO:0030001,GO:0046873,GO:0055085	IPR003689
1827	ATP synthase D chain, mitochondrial (ATP5H);
1828	NAC domain;		IPR002715
1829	Ribosomal protein L14;	GO:0003735,GO:0005622,GO:0005840,GO:0006412	IPR002784
1829	KOW motif;		IPR005824
1830	Solute carrier family 35;	GO:0006810,GO:0016021	IPR009262
1831	Ribosomal protein L7Ae/L30e/S12e/Gadd45 family;		IPR004038
1832	Prefoldin subunit;	GO:0006457,GO:0016272,GO:0051082	IPR002777
1833	Fibrillarin;	GO:0003723,GO:0006364,GO:0008033,GO:0008168	IPR000692
1834	Sodium:solute symporter family;	GO:0005215,GO:0006810,GO:0016020,GO:0055085	IPR001734
1835	Ribosomal protein L22p/L17e;	GO:0003735,GO:0005840,GO:0006412	IPR001063
1836	Mini-chromosome maintenance protein 2;	GO:0003677,GO:0003678,GO:0005524,GO:0005634,GO:0006270,GO:0042555	IPR008045
1836	MCM2/3/5 family;	GO:0003677,GO:0005524,GO:0006260	IPR001208
1836	MCM N-terminal domain;		IPR027925
1837	Cullin family;	GO:0006511,GO:0031625	IPR001373
1837	Cullin protein neddylation domain;		IPR019559
1838	Carbohydrate phosphorylase;	GO:0005975,GO:0008184	IPR000811
1840	VHS domain;	GO:0006886	IPR002014
1842	Ketopantoate hydroxymethyltransferase;	GO:0003864,GO:0015940	IPR003700
1843	SPFH domain / Band 7 family;		IPR001107
1844	RNA recognition motif. (a.k.a. RRM, RBD, or RNP domain);	GO:0003676	IPR000504
1846	Tim17/Tim22/Tim23/Pmp24 family;		IPR003397
1847	Uncharacterised protein family (UPF0113);		IPR005155
1848	Protein kinase domain;	GO:0004672,GO:0005524,GO:0006468	IPR000719
1849	tRNA synthetases class I (W and Y);	GO:0000166,GO:0004812,GO:0005524,GO:0006418	IPR002305
1850	AMP-binding enzyme;	GO:0003824,GO:0008152	IPR000873
1850	AMP-binding enzyme C-terminal domain;		IPR025110
1850	Acetyl-coenzyme A synthetase N-terminus;		IPR032387
1851	Domain of unknown function (DUF3437);		IPR021843
1851	Proteasome-substrate-size regulator, N-terminal;		IPR032372
1851	Proteasome-substrate-size regulator, mid region;		IPR032430
1852	Cytochrome P450;	GO:0005506,GO:0016705,GO:0020037,GO:0055114	IPR001128
1853	FAD dependent oxidoreductase;	GO:0016491,GO:0055114	IPR006076
1855	Mitochondrial carrier protein;		IPR018108
1856	Class II Aldolase and Adducin N-terminal domain;		IPR001303
1857	LSM domain;		IPR001163
1858	Thioredoxin-like [2Fe-2S] ferredoxin;
1859	MBOAT, membrane-bound O-acyltransferase family;		IPR004299
1860	C2 domain;	GO:0005515	IPR000008
1861	2Fe-2S iron-sulfur cluster binding domain;	GO:0009055,GO:0051536	IPR001041
1861	[2Fe-2S] binding domain;	GO:0016491,GO:0046872,GO:0055114	IPR002888
1861	FAD binding domain in molybdopterin dehydrogenase;	GO:0016491,GO:0055114	IPR002346
1861	Molybdopterin-binding domain of aldehyde dehydrogenase;	GO:0016491,GO:0055114	IPR008274
1861	Aldehyde oxidase and xanthine dehydrogenase, a/b hammerhead domain;		IPR000674
1861	CO dehydrogenase flavoprotein C-terminal domain;		IPR005107
1862	Vesicle transport v-SNARE protein N-terminus;	GO:0006886,GO:0016020	IPR007705
1862	Snare region anchored in the vesicle membrane C-terminus;
1863	Adenylosuccinate lyase C-terminus;		IPR019468
1863	Lyase;		IPR022761
1864	Proteasome subunit A N-terminal signature;	GO:0004175,GO:0006511,GO:0019773	IPR000426
1864	Proteasome subunit;	GO:0004298,GO:0005839,GO:0051603	IPR001353
1865	Nucleotidyl transferase;	GO:0009058,GO:0016779	IPR005835
1865	Bacterial transferase hexapeptide (six repeats);		IPR001451
1866	Cytochrome oxidase assembly protein;	GO:0006784,GO:0016021,GO:0016627,GO:0055114	IPR003780
1867	TCP-1/cpn60 chaperonin family;	GO:0005524	IPR002423
1868	Mitochondrial carrier protein;		IPR018108
1869	SNARE domain;	GO:0005515	IPR000727
1870	Proteasome subunit;	GO:0004298,GO:0005839,GO:0051603	IPR001353
1870	Proteasome beta subunits C terminal;		IPR024689
1872	Core histone H2A/H2B/H3/H4;	GO:0003677	IPR007125
1873	Pyridine nucleotide-disulphide oxidoreductase;	GO:0016491,GO:0055114	IPR023753
1873	Pyridine nucleotide-disulphide oxidoreductase, dimerisation domain;	GO:0045454,GO:0055114	IPR004099
1874	Anion-transporting ATPase;		IPR025723
1875	Mitochondrial carrier protein;		IPR018108
1876	4Fe-4S dicluster domain;		IPR017896
1877	DnaJ domain;		IPR001623
1877	Ribosome-associated complex head domain;		IPR032003
1878	Snare region anchored in the vesicle membrane C-terminus;
1879	Aminotransferase class-III;	GO:0008483,GO:0030170	IPR005814
1880	AARP2CN (NUC121) domain;	GO:0005634,GO:0042254	IPR012948
1880	40S ribosome biogenesis protein Tsr1 and BMS1 C-terminal;		IPR007034
1881	Isocitrate lyase family;	GO:0004451,GO:0019752	IPR006254
1882	PCI domain;	GO:0005515	IPR000717
1883	Tim10/DDP family zinc finger;		IPR004217
1884	Oxidoreductase NAD-binding domain;	GO:0016491,GO:0055114	IPR001433
1884	Oxidoreductase FAD-binding domain;		IPR008333
1886	Arginase family;	GO:0046872	IPR006035
1887	Protein kinase domain;	GO:0004672,GO:0005524,GO:0006468	IPR000719
1888	DEAD/DEAH box helicase;	GO:0003676,GO:0005524	IPR011545
1888	Helicase conserved C-terminal domain;		IPR001650
1888	Domain of unknown function (DUF4217);		IPR025313
1889	Peptidase family M28;		IPR007484
1890	C-terminal regulatory domain of Threonine dehydratase;		IPR001721
1890	Pyridoxal-phosphate dependent enzyme;		IPR001926
1891	Proteasome/cyclosome repeat;		IPR002015
1892	Cyclin, C-terminal domain;	GO:0005634	IPR004367
1892	Cyclin, N-terminal domain;		IPR006671
1893	PQ loop repeat;		IPR006603
1894	ABC transporter;	GO:0005524,GO:0016887	IPR003439
1894	ABC-2 type transporter;	GO:0016020	IPR013525
1895	Nicotinate phosphoribosyltransferase (NAPRTase) family;		IPR007229
1896	KH domain;	GO:0003723	IPR004088
1897	Cysteine dioxygenase type I;	GO:0005506,GO:0016702,GO:0055114	IPR010300
1898	Ergosterol biosynthesis ERG4/ERG24 family;	GO:0016020	IPR001171
1899	ATPase family associated with various cellular activities (AAA);	GO:0005524	IPR003959
1900	Myristoyl-CoA:protein N-myristoyltransferase, C-terminal domain;	GO:0004379	IPR022677
1900	Myristoyl-CoA:protein N-myristoyltransferase, N-terminal domain;	GO:0004379	IPR022676
1902	Ras family;	GO:0005525,GO:0007264	IPR001806
1903	SacI homology domain;	GO:0042578	IPR002013
1904	Acyl-CoA dehydrogenase, middle domain;	GO:0003995,GO:0055114	IPR006091
1904	Acyl-CoA dehydrogenase, N-terminal domain;	GO:0008152,GO:0016627,GO:0050660,GO:0055114	IPR013786
1904	Acyl-CoA dehydrogenase, C-terminal domain;	GO:0016627,GO:0055114	IPR009075
1904	Cytochrome b5-like Heme/Steroid binding domain;		IPR001199
1905	Class-II DAHP synthetase family;	GO:0003849,GO:0009073	IPR002480
1906	Fumble;	GO:0004594,GO:0005524,GO:0015937	IPR004567
1907	WD domain, G-beta repeat;	GO:0005515	IPR001680
1908	Mannosyltransferase (PIG-M);	GO:0006506,GO:0016021,GO:0016758	IPR007704
1910	DnaJ domain;		IPR001623
1910	X-domain of DnaJ-containing;		IPR026894
1911	WW domain;	GO:0005515	IPR001202
1912	Proteasome subunit;	GO:0004298,GO:0005839,GO:0051603	IPR001353
1913	Initiation factor 2 subunit family;	GO:0044237	IPR000649
1914	Thioredoxin;	GO:0045454	IPR013766
1914	PITH domain;		IPR010400
1915	Oligosaccharyltransferase subunit Ribophorin II;	GO:0006487,GO:0008250,GO:0016021	IPR008814
1917	Major Facilitator Superfamily;	GO:0016021,GO:0055085	IPR011701
1918	E1-E2 ATPase;	GO:0000166,GO:0046872	IPR008250
1918	Cation transporter/ATPase, N-terminus;		IPR004014
1918	Cation transporting ATPase, C-terminus;		IPR006068
1918	haloacid dehalogenase-like hydrolase;
1919	Protein of unknown function (DUF1640);		IPR024461
1920	Fungal Zn(2)-Cys(6) binuclear cluster domain;	GO:0000981,GO:0005634,GO:0006355,GO:0008270	IPR001138
1920	Fungal specific transcription factor domain;		IPR021858
1921	ABC transporter;	GO:0005524,GO:0016887	IPR003439
1921	ABC transporter;		IPR032781
1922	Haemolysin-III related;	GO:0016021	IPR004254
1923	Peptidase family M48;	GO:0004222,GO:0006508	IPR001915
1923	CAAX prenyl protease N-terminal, five membrane helices;		IPR032456
1924	Region in Clathrin and VPS;	GO:0006886,GO:0016192	IPR000547
1924	Clathrin propeller repeat;		IPR022365
1924	Clathrin-H-link;
1925	ABC transporter;	GO:0005524,GO:0016887	IPR003439
1927	HisG, C-terminal domain;	GO:0000105,GO:0000287,GO:0003879,GO:0005737	IPR013115
1927	ATP phosphoribosyltransferase;	GO:0000105,GO:0003879,GO:0005737	IPR013820
1928	Serine aminopeptidase, S33;		IPR022742
1929	Ribosomal protein S26e;	GO:0003735,GO:0005622,GO:0005840,GO:0006412	IPR000892
1930	Acetyltransferase (GNAT) family;	GO:0008080	IPR000182
1931	LIM domain;	GO:0008270	IPR001781
1932	Ribosomal protein S5, N-terminal domain;	GO:0003723,GO:0003735,GO:0005840,GO:0006412	IPR013810
1932	Ribosomal protein S5, C-terminal domain;	GO:0003735,GO:0005840,GO:0006412	IPR005324
1934	Methyltransferase domain;	GO:0008152,GO:0008168	IPR013216
1934	Methyltransferase involved in Williams-Beuren syndrome;		IPR022238
1935	Proteasome subunit;	GO:0004298,GO:0005839,GO:0051603	IPR001353
1937	Proteasome subunit;	GO:0004298,GO:0005839,GO:0051603	IPR001353
1938	Isocitrate/isopropylmalate dehydrogenase;	GO:0016616,GO:0055114	IPR024084
1939	Isocitrate/isopropylmalate dehydrogenase;	GO:0016616,GO:0055114	IPR024084
1940	ribosomal L5P family C-terminus;		IPR031309
1940	Ribosomal protein L5;		IPR031310
1941	Tropomyosin like;		IPR000533
1942	Amino-transferase class IV;	GO:0003824,GO:0008152	IPR001544
1943	DEAD/DEAH box helicase;	GO:0003676,GO:0005524	IPR011545
1943	Helicase conserved C-terminal domain;		IPR001650
1945	RNA helicase (UPF2 interacting domain);	GO:0000184,GO:0003677,GO:0004386,GO:0005524,GO:0005737,GO:0008270	IPR018999
1945	AAA domain;
1945	Part of AAA domain;
1946	Brix domain;		IPR007109
1947	Indole-3-glycerol phosphate synthase;	GO:0004425	IPR013798
1947	N-(5'phosphoribosyl)anthranilate (PRA) isomerase;	GO:0004640,GO:0006568	IPR001240
1947	Glutamine amidotransferase class-I;		IPR017926
1949	Adenylate kinase, active site lid;	GO:0004017	IPR007862
1949	Adenylate kinase;
1950	JAB1/Mov34/MPN/PAD-1 ubiquitin protease;	GO:0005515	IPR000555
1950	Maintenance of mitochondrial structure and function;		IPR024969
1951	Ras family;	GO:0005525,GO:0007264	IPR001806
1952	TIP49 C-terminus;	GO:0003678,GO:0005524	IPR010339
1953	Leucine-rich repeat;
1954	Proteasome subunit A N-terminal signature;	GO:0004175,GO:0006511,GO:0019773	IPR000426
1954	Proteasome subunit;	GO:0004298,GO:0005839,GO:0051603	IPR001353
1955	Zinc-finger domain;		IPR019401
1956	Succinate dehydrogenase/Fumarate reductase transmembrane subunit;	GO:0016627	IPR000701
1957	Histidine kinase-, DNA gyrase B-, and HSP90-like ATPase;		IPR003594
1957	Mitochondrial branched-chain alpha-ketoacid dehydrogenase kinase;		IPR018955
1958	High-temperature-induced dauer-formation protein;
1959	SKIP/SNW domain;	GO:0000398,GO:0005681	IPR004015
1960	Histidine phosphatase superfamily (branch 1);		IPR013078
1961	F-actin capping protein, beta subunit;	GO:0008290,GO:0051016	IPR001698
1962	Molybdopterin oxidoreductase;	GO:0016491,GO:0055114	IPR006656
1962	NADH-ubiquinone oxidoreductase-G iron-sulfur binding region;	GO:0016491,GO:0055114	IPR019574
1962	NADH-ubiquinone oxidoreductase subunit G, C-terminal;	GO:0016651,GO:0051536,GO:0055114	IPR015405
1962	2Fe-2S iron-sulfur cluster binding domain;
1963	Ribosomal protein L4/L1 family;	GO:0003735,GO:0005840,GO:0006412	IPR002136
1963	60S ribosomal protein L4 C-terminal domain;		IPR025755
1964	Cytochrome c oxidase subunit Va;	GO:0004129,GO:0005743	IPR003204
1965	Metallopeptidase family M24;		IPR000994
1965	Histone chaperone Rttp106-like;		IPR013719
1965	FACT complex subunit (SPT16/CDC68);		IPR013953
1965	FACT complex subunit SPT16 N-terminal lobe domain;		IPR029148
1967	Glycosyl transferase family 2;		IPR001173
1968	ATP synthase alpha/beta family, nucleotide-binding domain;	GO:0005524	IPR000194
1968	ATP synthase alpha/beta family, beta-barrel domain;	GO:0015992,GO:0046034	IPR004100
1969	TCP-1/cpn60 chaperonin family;	GO:0005524	IPR002423
1970	Alpha amylase, catalytic domain;	GO:0003824,GO:0005975	IPR006047
1970	Alpha amylase, C-terminal all-beta domain;	GO:0003824,GO:0005975,GO:0043169	IPR006048
1970	Carbohydrate-binding module 48 (Isoamylase N-terminal domain);	GO:0004553,GO:0005975	IPR004193
1971	Fungal Zn(2)-Cys(6) binuclear cluster domain;	GO:0000981,GO:0005634,GO:0006355,GO:0008270	IPR001138
1971	Fungal specific transcription factor domain;	GO:0003677,GO:0005634,GO:0006351,GO:0008270	IPR007219
1972	TCP-1/cpn60 chaperonin family;	GO:0005524	IPR002423
1973	Glutathione peroxidase;	GO:0004602,GO:0006979,GO:0055114	IPR000889
1974	Isy1-like splicing family;		IPR009360
1975	Enoyl-(Acyl carrier protein) reductase;
1976	Ribosomal protein L14p/L23e;	GO:0003735,GO:0005840,GO:0006412	IPR000218
1977	Squalene-hopene cyclase C-terminal domain;		IPR032696
1977	Squalene-hopene cyclase N-terminal domain;		IPR032697
1978	Aminopeptidase I zinc metalloprotease (M18);	GO:0004177,GO:0006508,GO:0008270	IPR001948
1979	Acetokinase family;	GO:0005622,GO:0008152,GO:0016301,GO:0016310,GO:0016774	IPR000890
1980	Pyridoxal-phosphate dependent enzyme;		IPR001926
1981	Enoyl-CoA hydratase/isomerase;	GO:0003824,GO:0008152	IPR001753
1982	NOT2 / NOT3 / NOT5 family;	GO:0005634,GO:0006355	IPR007282
1983	U-box domain;	GO:0004842,GO:0016567	IPR003613
1984	Hsp70 protein;		IPR013126
1985	Polyprenyl synthetase;	GO:0008299	IPR000092
1986	Cytoskeletal-regulatory complex EF hand;	GO:0005515	IPR000261
1986	UBA/TS-N domain;		IPR015940
1987	Alpha/beta hydrolase of unknown function (DUF1100);		IPR010520
1988	ATP synthase alpha/beta family, nucleotide-binding domain;	GO:0005524	IPR000194
1988	ATP synthase alpha/beta family, beta-barrel domain;	GO:0015992,GO:0046034	IPR004100
1988	ATPsynthase alpha/beta subunit N-term extension;		IPR031686
1989	Dynamin GTPase effector domain;	GO:0003924,GO:0005525	IPR003130
1989	Dynamin central region;	GO:0005525	IPR000375
1989	Dynamin family;		IPR022812
1990	SRP54-type protein, GTPase domain;	GO:0005525,GO:0006614	IPR000897
1990	SRP54-type protein, helical bundle domain;	GO:0005525,GO:0006614	IPR013822
1990	Signal peptide binding domain;	GO:0006614,GO:0008312,GO:0048500	IPR004125
1991	2Fe-2S iron-sulfur cluster binding domain;	GO:0009055,GO:0051536	IPR001041
1992	Mitochondrial carrier protein;		IPR018108
1993	ARP2/3 complex ARPC3 (21 kDa) subunit;	GO:0005856,GO:0005885,GO:0030833,GO:0034314	IPR007204
1994	Septin;	GO:0005525	IPR030379
1995	Methylenetetrahydrofolate reductase;	GO:0004489,GO:0006555,GO:0055114	IPR003171
1996	MCM2/3/5 family;	GO:0003677,GO:0005524,GO:0006260	IPR001208
1996	MCM N-terminal domain;		IPR027925
1997	WD domain, G-beta repeat;	GO:0005515	IPR001680
1997	Histone-binding protein RBBP4 or subunit C of CAF1 complex;		IPR022052
1998	GMP synthase C terminal domain;	GO:0003922,GO:0005524,GO:0006164,GO:0006177	IPR001674
1998	Glutamine amidotransferase class-I;		IPR017926
1998	NAD synthase;		IPR022310
2000	Prefoldin subunit;	GO:0006457,GO:0016272,GO:0051082	IPR002777
2001	DEAD/DEAH box helicase;	GO:0003676,GO:0005524	IPR011545
2001	Helicase conserved C-terminal domain;		IPR001650
2001	DNA replication factor CDT1 like;		IPR014939
2001	Domain of unknown function (DUF1998);		IPR018973
2002	Phosphatidylinositol 3- and 4-kinase;	GO:0016301	IPR000403
2002	Phosphoinositide 3-kinase family, accessory domain (PIK domain);		IPR001263
2002	Phosphoinositide 3-kinase C2;		IPR002420
2003	Dynein heavy chain and region D6 of dynein motor;	GO:0003777,GO:0007018,GO:0030286	IPR004273
2003	AAA domain (dynein-related subfamily);	GO:0005524,GO:0016887	IPR011704
2003	Dynein heavy chain, N-terminal region 1;		IPR013594
2003	Dynein heavy chain, N-terminal region 2;		IPR013602
2003	P-loop containing dynein motor region D4;		IPR024317
2003	Microtubule-binding stalk of dynein motor;		IPR024743
2003	ATP-binding dynein motor region D5;
2003	Hydrolytic ATP binding site of dynein motor region D1;
2003	P-loop containing dynein motor region D3;
2004	Dephospho-CoA kinase;	GO:0004140,GO:0005524,GO:0015937	IPR001977
2006	NMD3 family;		IPR007064
2007	Actin;		IPR004000
2008	Eukaryotic rRNA processing protein EBP2;		IPR008610
2009	Ras family;	GO:0005525,GO:0007264	IPR001806
2010	WD domain, G-beta repeat;	GO:0005515	IPR001680
2011	Glycolipid 2-alpha-mannosyltransferase;	GO:0000030,GO:0006486,GO:0016020	IPR002685
2012	Arrestin (or S-antigen), C-terminal domain;		IPR011022
2013	Phospholipid methyltransferase;		IPR007318
2014	NUBPL iron-transfer P-loop NTPase;		IPR019591
2015	Pyridoxal-phosphate dependent enzyme;		IPR001926
2015	Threonine synthase N terminus;		IPR029144
2016	WD domain, G-beta repeat;	GO:0005515	IPR001680
2017	RNA polymerase Rpb8;	GO:0006351	IPR005570
2018	Copper amine oxidase, enzyme domain;	GO:0005507,GO:0008131,GO:0009308,GO:0048038,GO:0055114	IPR015798
2018	Copper amine oxidase, N2 domain;	GO:0005507,GO:0008131,GO:0009308,GO:0048038,GO:0055114	IPR015800
2020	Ribosomal proteins L26 eukaryotic, L24P archaeal;	GO:0003735,GO:0006412,GO:0015934	IPR005756
2020	KOW motif;		IPR005824
2021	Zinc finger C-x8-C-x5-C-x3-H type (and similar);	GO:0046872	IPR000571
2021	DRG Family Regulatory Proteins, Tma46;		IPR032378
2022	Phosphate transport (Pho88);		IPR019263
2023	DnaJ domain;		IPR001623
2024	DEAD/DEAH box helicase;	GO:0003676,GO:0005524	IPR011545
2024	Helicase conserved C-terminal domain;		IPR001650
2024	Domain of unknown function (DUF4217);		IPR025313
2025	DNA mismatch repair protein, C-terminal domain;	GO:0005524,GO:0006298,GO:0030983	IPR013507
2025	DNA mismatch repair protein Mlh1 C-terminus;		IPR032189
2025	Histidine kinase-, DNA gyrase B-, and HSP90-like ATPase;
2027	Phosphoribosyl transferase domain;	GO:0009116	IPR000836
2028	Mitochondrial F1-F0 ATP synthase subunit F of fungi;		IPR019727
2029	Major Facilitator Superfamily;	GO:0016021,GO:0055085	IPR011701
2030	Calcineurin-like phosphoesterase;	GO:0016787	IPR004843
2031	NAD binding domain of 6-phosphogluconate dehydrogenase;	GO:0004616,GO:0055114	IPR006115
2031	NAD-binding of NADP-dependent 3-hydroxyisobutyrate dehydrogenase;	GO:0051287	IPR029154
2032	Protein of unknown function (DUF3500);		IPR021889
2033	Phosphoribulokinase / Uridine kinase family;	GO:0005524,GO:0008152,GO:0016301	IPR006083
2033	Uracil phosphoribosyltransferase;		IPR029057
2034	SAM domain (Sterile alpha motif);	GO:0005515	IPR001660
2034	Ras association (RalGDS/AF-6) domain;	GO:0007165	IPR000159
2035	pre-mRNA splicing factor component;		IPR021786
2035	Myb-like DNA-binding domain;
2036	MOZ/SAS family;	GO:0006355,GO:0016747	IPR002717
2036	RNA binding activity-knot of a chromodomain;		IPR025995
2037	LisH;	GO:0005515	IPR006594
2037	CTLH/CRA C-terminal to LisH motif domain;		IPR024964
2038	WD domain, G-beta repeat;	GO:0005515	IPR001680
2038	Nucleoporin Nup120/160;
2039	Transmembrane amino acid transporter protein;		IPR013057
2040	Alcohol dehydrogenase GroES-like domain;	GO:0055114	IPR013154
2040	Zinc-binding dehydrogenase;	GO:0055114	IPR013149
2041	NmrA-like family;		IPR008030
2042	OHCU decarboxylase;		IPR018020
2043	Mitochondrial carrier protein;		IPR018108
2044	Uncharacterized conserved protein CG6151-P;	GO:0016021	IPR019365
2045	Hydroxymethylglutaryl-coenzyme A synthase C terminal;	GO:0004421,GO:0008299	IPR013746
2045	Hydroxymethylglutaryl-coenzyme A synthase N terminal;	GO:0004421,GO:0008299	IPR013528
2047	Ribosomal protein L32;	GO:0003735,GO:0005622,GO:0005840,GO:0006412	IPR001515
2048	EF hand;	GO:0005509	IPR002048
2048	Pyridine nucleotide-disulphide oxidoreductase;	GO:0016491,GO:0055114	IPR023753
2049	HEAT repeats;
2050	Mitosis protein DIM1;	GO:0000398,GO:0005681	IPR004123
2051	Elongation factor Tu domain 2;	GO:0005525	IPR004161
2051	Elongation factor Tu C-terminal domain;		IPR004160
2051	Elongation factor Tu GTP binding domain;
2052	Domain of unknown function (DUF4452);		IPR027915
2053	Heterokaryon incompatibility protein Het-C;		IPR010816
2054	Armadillo/beta-catenin-like repeat;	GO:0005515	IPR000225
2054	Importin beta binding domain;	GO:0005634,GO:0005737,GO:0006606,GO:0008565	IPR002652
2054	Atypical Arm repeat;		IPR032413
2055	DEAD/DEAH box helicase;	GO:0003676,GO:0005524	IPR011545
2055	Helicase associated domain (HA2);	GO:0004386	IPR007502
2055	Helicase conserved C-terminal domain;		IPR001650
2055	Oligonucleotide/oligosaccharide-binding (OB)-fold;		IPR011709
2056	Actin;		IPR004000
2057	Cyclic nucleotide-binding domain;		IPR000595
2057	Regulatory subunit of type II PKA R-subunit;		IPR003117
2058	UDP-glucose:Glycoprotein Glucosyltransferase;	GO:0003980,GO:0006486	IPR009448
2059	CSN8/PSMD8/EIF3K family;		IPR033464
2060	MutS domain I;	GO:0005524,GO:0006298,GO:0030983	IPR007695
2060	MutS domain II;	GO:0005524,GO:0006298,GO:0030983	IPR007860
2060	MutS domain III;	GO:0005524,GO:0006298,GO:0030983	IPR007696
2060	MutS domain V;	GO:0005524,GO:0006298,GO:0030983	IPR000432
2060	MutS family domain IV;	GO:0005524,GO:0006298,GO:0030983	IPR007861
2061	Proteasome regulatory subunit C-terminal;	GO:0000502,GO:0030234,GO:0042176	IPR013586
2061	PCI domain;	GO:0005515	IPR000717
2062	ABC transporter transmembrane region;	GO:0005524,GO:0006810,GO:0016021,GO:0042626,GO:0055085	IPR011527
2062	ABC transporter;	GO:0005524,GO:0016887	IPR003439
2063	SNF2 family N-terminal domain;	GO:0005524	IPR000330
2063	Rad54 N terminal;	GO:0016817	IPR013967
2063	Helicase conserved C-terminal domain;		IPR001650
2065	NAD dependent epimerase/dehydratase family;	GO:0003824,GO:0050662	IPR001509
2066	Ribosomal protein S19e;	GO:0003735,GO:0005840,GO:0006412	IPR001266
2067	Ribosomal protein S10p/S20e;		IPR027486
2068	Adaptin N terminal region;	GO:0006886,GO:0016192,GO:0030117	IPR002553
2069	CBS domain;		IPR000644
2069	Pyridoxal-phosphate dependent enzyme;		IPR001926
2070	RNA recognition motif. (a.k.a. RRM, RBD, or RNP domain);	GO:0003676	IPR000504
2071	Mitochondrial carrier protein;		IPR018108
2072	Ribosomal protein 60S L18 and 50S L18e;		IPR021131
2073	Eisosome component PIL1;		IPR028245
2075	Protein kinase domain;	GO:0004672,GO:0005524,GO:0006468	IPR000719
2076	ATPase family associated with various cellular activities (AAA);	GO:0005524	IPR003959
2076	MIT (microtubule interacting and transport) domain;		IPR007330
2076	Vps4 C terminal oligomerisation domain;		IPR015415
2077	PCI domain;	GO:0005515	IPR000717
2077	eIF3 subunit 6 N terminal domain;		IPR019010
2078	Elongation factor G C-terminus;		IPR000640
2078	GTP-binding protein LepA C-terminus;		IPR013842
2078	Elongation factor Tu GTP binding domain;
2079	Fatty acid desaturase;	GO:0006629	IPR005804
2079	Cytochrome b5-like Heme/Steroid binding domain;		IPR001199
2080	SMC proteins Flexible Hinge Domain;	GO:0005515,GO:0005524,GO:0005694,GO:0051276	IPR010935
2080	RecF/RecN/SMC N terminal domain;		IPR003395
2081	Tetratricopeptide repeat;	GO:0005515	IPR019734
2081	TPR repeat;	GO:0005515	IPR011990
2081	Tetratricopeptide repeat;
2082	Isocitrate/isopropylmalate dehydrogenase;	GO:0016616,GO:0055114	IPR024084
2083	Chitin synthase N-terminal;	GO:0004100	IPR013616
2083	Chitin synthase;	GO:0004100,GO:0006031	IPR004834
2084	HIT domain;		IPR001310
2085	Mitochondrial carrier protein;		IPR018108
2086	Lon protease (S16) C-terminal proteolytic domain;	GO:0004176,GO:0004252,GO:0006508	IPR008269
2086	ATP-dependent protease La (LON) substrate-binding domain;	GO:0004176,GO:0006508	IPR003111
2086	ATPase family associated with various cellular activities (AAA);	GO:0005524	IPR003959
2087	DnaJ central domain;	GO:0031072,GO:0051082	IPR001305
2087	DnaJ domain;		IPR001623
2087	DnaJ C terminal domain;		IPR002939
2088	Bin/amphiphysin/Rvs domain for vesicular trafficking;		IPR018859
2089	Carboxylesterase family;		IPR002018
2091	short chain dehydrogenase;		IPR002347
2092	Phosphatidylserine decarboxylase;	GO:0004609,GO:0008654	IPR003817
2092	Phophatidylserine decarboxylase;		IPR022237
2093	Ribosomal S17;	GO:0003735,GO:0005622,GO:0005840,GO:0006412	IPR001210
2094	Glycine cleavage system P-protein;	GO:0004375,GO:0006546,GO:0055114	IPR020580
2095	Protein kinase domain;	GO:0004672,GO:0005524,GO:0006468	IPR000719
2095	Protein kinase C terminal domain;	GO:0004674,GO:0005524,GO:0006468	IPR017892
2096	WD domain, G-beta repeat;	GO:0005515	IPR001680
2097	Glutaredoxin;	GO:0009055,GO:0015035,GO:0045454	IPR002109
2097	Thioredoxin;	GO:0045454	IPR013766
2098	Cys/Met metabolism PLP-dependent enzyme;	GO:0030170	IPR000277
2099	ATPase family associated with various cellular activities (AAA);	GO:0005524	IPR003959
2100	SDA1;		IPR007949
2100	NUC130/3NT domain;		IPR012977
2101	4'-phosphopantetheinyl transferase superfamily;	GO:0000287,GO:0008897	IPR008278
2101	Beta-ketoacyl synthase, N-terminal domain;		IPR014030
2101	Beta-ketoacyl synthase, C-terminal domain;		IPR014031
2102	DEAD/DEAH box helicase;	GO:0003676,GO:0005524	IPR011545
2102	Helicase conserved C-terminal domain;		IPR001650
2102	Sec63 Brl domain;		IPR004179
2103	Domain of unknown function (DUF383);		IPR007205
2103	Domain of unknown function (DUF384);		IPR007206
2104	Glucosidase II beta subunit-like protein;		IPR009011
2104	Glucosidase II beta subunit-like;		IPR028146
2105	Regulator of chromosome condensation (RCC1) repeat;		IPR000408
2106	Autophagocytosis associated protein (Atg3), N-terminal domain;		IPR007134
2106	Autophagocytosis associated protein, active-site domain;		IPR007135
2106	Autophagocytosis associated protein C-terminal;		IPR019461
2107	Hexokinase;	GO:0005524,GO:0005975,GO:0016773	IPR022672
2107	Hexokinase;	GO:0005524,GO:0005975,GO:0016773	IPR022673
2108	Phosphatidylinositolglycan class N (PIG-N);	GO:0005789,GO:0006506,GO:0016740	IPR017852
2108	Sulfatase;	GO:0008152,GO:0008484	IPR000917
2109	AFG1-like ATPase;	GO:0005524	IPR005654
2110	Protein of unknown function (DUF1077);		IPR009445
2111	RNA recognition motif. (a.k.a. RRM, RBD, or RNP domain);	GO:0003676	IPR000504
2111	Eukaryotic translation initiation factor 3 subunit G;		IPR024675
2112	Pterin binding enzyme;	GO:0042558	IPR000489
2113	RNA polymerase I-associated factor PAF67;	GO:0003743,GO:0005737,GO:0005852	IPR019382
2114	Aminotransferase class-V;		IPR000192
2115	Transketolase, pyrimidine binding domain;		IPR005475
2115	Transketolase, C-terminal domain;		IPR033248
2116	Taurine catabolism dioxygenase TauD, TfdA family;	GO:0016491,GO:0055114	IPR003819
2117	Proteasome subunit A N-terminal signature;	GO:0004175,GO:0006511,GO:0019773	IPR000426
2117	Proteasome subunit;	GO:0004298,GO:0005839,GO:0051603	IPR001353
2118	SMC proteins Flexible Hinge Domain;	GO:0005515,GO:0005524,GO:0005694,GO:0051276	IPR010935
2118	RecF/RecN/SMC N terminal domain;		IPR003395
2120	Fumarylacetoacetate (FAA) hydrolase family;	GO:0003824,GO:0008152	IPR011234
2121	Methylenetetrahydrofolate reductase;	GO:0004489,GO:0006555,GO:0055114	IPR003171
2122	Amino acid permease;	GO:0003333,GO:0015171,GO:0016020	IPR002293
2123	Serine incorporator (Serinc);	GO:0016020	IPR005016
2124	2-oxoacid dehydrogenases acyltransferase (catalytic domain);	GO:0008152,GO:0016746	IPR001078
2124	e3 binding domain;	GO:0008152,GO:0016746	IPR004167
2124	Biotin-requiring enzyme;		IPR000089
2125	Mitochondrial carrier protein;		IPR018108
2126	MCM2/3/5 family;	GO:0003677,GO:0005524,GO:0006260	IPR001208
2126	MCM N-terminal domain;		IPR027925
2127	Carbohydrate/starch-binding module (family 21);	GO:0005515	IPR005036
2128	Domain found in IF2B/IF5;	GO:0003743,GO:0006413	IPR002735
2128	eIF4-gamma/eIF5/eIF2-epsilon;	GO:0005515	IPR003307
2129	Cullin family;	GO:0006511,GO:0031625	IPR001373
2129	Cullin protein neddylation domain;		IPR019559
2130	Spermine/spermidine synthase;
2131	ThiF family;	GO:0008641	IPR000594
2131	Ubiquitin-like modifier-activating enzyme ATG7 N-terminus;		IPR032197
2132	OST3 / OST6 family, transporter family;		IPR021149
2133	LUC7 N_terminus;	GO:0003729,GO:0005685,GO:0006376	IPR004882
2134	Gpi16 subunit, GPI transamidase component;	GO:0016255,GO:0042765	IPR007245
2135	Kelch motif;	GO:0005515	IPR006652
2135	Domain of unknown function (DUF4110);		IPR025183
2135	Galactose oxidase, central domain;
2136	tRNA synthetases class II (D, K and N);	GO:0000166,GO:0004812,GO:0005524,GO:0006418	IPR004364
2136	OB-fold nucleic acid binding domain;	GO:0003676	IPR004365
2137	RNA recognition motif. (a.k.a. RRM, RBD, or RNP domain);	GO:0003676	IPR000504
2137	Putative RRM domain;		IPR018835
2138	E1-E2 ATPase;	GO:0000166,GO:0046872	IPR008250
2138	Phospholipid-translocating P-type ATPase C-terminal;		IPR032630
2138	Phospholipid-translocating ATPase N-terminal;		IPR032631
2138	Cation transport ATPase (P-type);
2138	haloacid dehalogenase-like hydrolase;
2139	3' exoribonuclease family, domain 1;		IPR001247
2139	3' exoribonuclease family, domain 2;		IPR015847
2140	CoA-ligase;	GO:0003824,GO:0008152	IPR005811
2140	ATP-grasp domain;		IPR013650
2142	WD domain, G-beta repeat;	GO:0005515	IPR001680
2143	Ubiquitin-conjugating enzyme;		IPR000608
2144	WD domain, G-beta repeat;	GO:0005515	IPR001680
2144	Dip2/Utp12 Family;		IPR007148
2145	Arp2/3 complex, 34 kD subunit p34-Arc;	GO:0005885,GO:0015629,GO:0030833,GO:0034314	IPR007188
2146	Putative S-adenosyl-L-methionine-dependent methyltransferase;		IPR003788
2148	Sugar (and other) transporter;	GO:0016021,GO:0022857,GO:0055085	IPR005828
2149	Sec23/Sec24 zinc finger;	GO:0006886,GO:0006888,GO:0008270,GO:0030127	IPR006895
2149	Sec23/Sec24 helical domain;	GO:0006886,GO:0006888,GO:0030127	IPR006900
2149	Sec23/Sec24 trunk domain;	GO:0006886,GO:0006888,GO:0030127	IPR006896
2149	Gelsolin repeat;		IPR007123
2149	Sec23/Sec24 beta-sandwich domain;		IPR012990
2150	PX domain;	GO:0035091	IPR001683
2150	Vps5 C terminal like;		IPR015404
2151	Isochorismatase family;	GO:0003824,GO:0008152	IPR000868
2152	Eukaryotic elongation factor 5A hypusine, DNA-binding OB fold;	GO:0003723,GO:0003746,GO:0006452,GO:0043022,GO:0045901,GO:0045905	IPR020189
2153	Ras family;	GO:0005525,GO:0007264	IPR001806
2155	Gtr1/RagA G protein conserved region;	GO:0005525	IPR006762
2156	Ribosomal protein L6e;	GO:0003735,GO:0005622,GO:0005840,GO:0006412	IPR000915
2157	Haloacid dehalogenase-like hydrolase;		IPR023214
2158	Coenzyme Q (ubiquinone) biosynthesis protein Coq4;	GO:0006744	IPR007715
2159	Histone chaperone Rttp106-like;		IPR013719
2159	Structure-specific recognition protein (SSRP1);		IPR024954
2160	ATPase family associated with various cellular activities (AAA);	GO:0005524	IPR003959
2161	Fatty acid hydroxylase superfamily;	GO:0005506,GO:0006633,GO:0016491,GO:0055114	IPR006694
2162	FtsJ-like methyltransferase;	GO:0008168,GO:0032259	IPR002877
2163	Thymidylate synthase;		IPR023451
2164	AN1-like Zinc finger;	GO:0008270	IPR000058
2165	DNA polymerase family B;	GO:0000166,GO:0003677	IPR006134
2165	DNA Polymerase alpha zinc finger;	GO:0001882,GO:0003887,GO:0006260	IPR015088
2165	DNA polymerase family B, exonuclease domain;	GO:0008408	IPR006133
2165	DNA polymerase alpha subunit p180 N terminal;		IPR024647
2166	Ribosomal L30 N-terminal domain;		IPR012988
2166	Ribosomal protein L30p/L7e;		IPR016082
2167	EAP30/Vps36 family;		IPR007286
2168	Eukaryotic translation initiation factor 3 subunit 8 N-terminus;	GO:0003743,GO:0005852,GO:0006413,GO:0031369	IPR008905
2168	PCI domain;	GO:0005515	IPR000717
2169	Phosphoglucose isomerase;	GO:0004347,GO:0006094,GO:0006096	IPR001672
2170	Uricase;		IPR002042
2171	Ribosomal protein L13;	GO:0003735,GO:0005840,GO:0006412	IPR005822
2172	Ribosomal protein S11;	GO:0003735,GO:0005840,GO:0006412	IPR001971
2173	Ribosomal protein S9/S16;	GO:0003735,GO:0005840,GO:0006412	IPR000754
2174	Rhodanese-like domain;		IPR001763
2175	Bacterial NAD-glutamate dehydrogenase;	GO:0004352,GO:0019551	IPR028971
2175	Glutamate/Leucine/Phenylalanine/Valine dehydrogenase;	GO:0006520,GO:0016491,GO:0055114	IPR006096
2176	Glyoxalase/Bleomycin resistance protein/Dioxygenase superfamily;		IPR004360
2177	Respiratory-chain NADH dehydrogenase, 30 Kd subunit;	GO:0008137,GO:0055114	IPR001268
2178	SH3 domain;	GO:0005515	IPR001452
2178	Las17-binding protein actin regulator;		IPR007461
2179	Proteasome subunit;	GO:0004298,GO:0005839,GO:0051603	IPR001353
2180	WD domain, G-beta repeat;	GO:0005515	IPR001680
2181	DEAD/DEAH box helicase;	GO:0003676,GO:0005524	IPR011545
2181	Helicase conserved C-terminal domain;		IPR001650
2182	Lumazine binding domain;		IPR026017
2183	Chromatin remodelling complex Rsc7/Swp82 subunit;		IPR013933
2184	Electron transfer flavoprotein-ubiquinone oxidoreductase, 4Fe-4S;	GO:0051536,GO:0055114	IPR007859
2184	NAD(P)-binding Rossmann-like domain;
2185	WD domain, G-beta repeat;	GO:0005515	IPR001680
2186	Kinesin motor domain;	GO:0003777,GO:0005524,GO:0007018,GO:0008017	IPR001752
2187	NAD(P)-binding Rossmann-like domain;
2188	Tetrapyrrole (Corrin/Porphyrin) Methylases;	GO:0008152,GO:0008168	IPR000878
2190	Ubiquitin-conjugating enzyme;		IPR000608
2191	Peptidase C13 family;	GO:0006508,GO:0008233	IPR001096
2192	Aminotransferase class I and II;	GO:0009058,GO:0030170	IPR004839
2193	SPFH domain / Band 7 family;		IPR001107
2194	TCP-1/cpn60 chaperonin family;	GO:0005524	IPR002423
2195	HEC/Ndc80p family;		IPR005550
2196	Protein of unknown function (DUF3292);		IPR021709
2197	Lyase;		IPR022761
2197	Argininosuccinate lyase C-terminal;		IPR029419
2198	Phosphoglucomutase/phosphomannomutase, alpha/beta/alpha domain II;	GO:0005975	IPR005845
2198	Phosphoglucomutase/phosphomannomutase, alpha/beta/alpha domain I;	GO:0005975,GO:0016868	IPR005844
2198	Phosphoglucomutase/phosphomannomutase, alpha/beta/alpha domain III;	GO:0005975,GO:0016868	IPR005846
2198	Phosphoglucomutase/phosphomannomutase, C-terminal domain;	GO:0016868,GO:0071704	IPR005843
2200	WD domain, G-beta repeat;	GO:0005515	IPR001680
2200	Sof1-like domain;		IPR007287
2201	PCI domain;	GO:0005515	IPR000717
2202	Per1-like;		IPR007217
2203	DIL domain;		IPR002710
2203	Ankyrin repeats (3 copies);		IPR020683
2204	Aminotransferase class I and II;	GO:0009058,GO:0030170	IPR004839
2205	Mitochondrial carrier protein;		IPR018108
2206	Carbamoyl-phosphate synthase L chain, ATP binding domain;	GO:0005524	IPR005479
2206	Carbamoyl-phosphate synthetase large chain, oligomerisation domain;		IPR005480
2207	Ribosomal protein S19;	GO:0003735,GO:0005840,GO:0006412	IPR002222
2209	Protein kinase domain;	GO:0004672,GO:0005524,GO:0006468	IPR000719
2210	Endoplasmic reticulum vesicle transporter;		IPR012936
2210	Endoplasmic Reticulum-Golgi Intermediate Compartment (ERGIC);
2212	RNA polymerase Rpb3/RpoA insert domain;	GO:0003899,GO:0006351,GO:0046983	IPR011262
2212	RNA polymerase Rpb3/Rpb11 dimerisation domain;	GO:0006351,GO:0046983	IPR009025
2213	Vta1 like;
2214	RNA polymerase Rpb6;	GO:0003677,GO:0003899,GO:0006351	IPR006110
2216	Amino acid permease;	GO:0003333,GO:0015171,GO:0016020	IPR002293
2217	EF-hand domain pair;	GO:0005509	IPR002048
2217	Mitochondrial carrier protein;		IPR018108
2218	Ribosomal protein S15;	GO:0003735,GO:0005622,GO:0005840,GO:0006412	IPR000589
2218	Ribosomal S13/S15 N-terminal domain;	GO:0003735,GO:0005840,GO:0006412	IPR012606
2219	Major Facilitator Superfamily;	GO:0016021,GO:0055085	IPR011701
2221	Cys/Met metabolism PLP-dependent enzyme;	GO:0030170	IPR000277
2222	EMG1/NEP1 methyltransferase;	GO:0008168	IPR005304
2223	SWIRM domain;	GO:0005515	IPR007526
2223	Flavin containing amine oxidoreductase;	GO:0016491,GO:0055114	IPR002937
2223	HMG (high mobility group) box;		IPR009071
2224	Calcineurin-like phosphoesterase;	GO:0016787	IPR004843
2225	Eukaryotic translation initiation factor 3 subunit 7 (eIF-3);	GO:0003743,GO:0005737,GO:0005852	IPR007783
2226	Ubiquitin carboxyl-terminal hydrolase;	GO:0016579,GO:0036459	IPR001394
2226	PUB domain;		IPR018997
2226	A repeated domain in UCH-protein;		IPR025305
2227	Ribosomal L15;	GO:0003735,GO:0005840,GO:0006412	IPR000439
2228	NifU-like domain;	GO:0005506,GO:0016226,GO:0051536	IPR001075
2228	Scaffold protein Nfu/NifU N terminal;		IPR014824
2229	S-adenosyl-L-homocysteine hydrolase;	GO:0004013,GO:0006730	IPR000043
2229	S-adenosyl-L-homocysteine hydrolase, NAD binding domain;		IPR015878
2230	ATP synthase delta (OSCP) subunit;	GO:0015986,GO:0046933	IPR000711
2231	Phosducin;		IPR024253
2233	PX domain;	GO:0035091	IPR001683
2233	Domain of unknown function in PX-proteins (DUF3818);		IPR024554
2233	PX-associated;		IPR024555
2235	Leukotriene A4 hydrolase, C-terminal;	GO:0008237,GO:0008270	IPR015211
2235	Peptidase family M1;	GO:0008237,GO:0008270	IPR014782
2236	ZIP Zinc transporter;	GO:0016020,GO:0030001,GO:0046873,GO:0055085	IPR003689
2237	Glucosamine-6-phosphate isomerases/6-phosphogluconolactonase;	GO:0005975	IPR006148
2238	Bromodomain;	GO:0005515	IPR001487
2239	DEAD/DEAH box helicase;	GO:0003676,GO:0005524	IPR011545
[truncated: 6,350 more rows]

## Sheet: Unique F.monophora
Table S1.
IPR	Name	GO
IPR000086	NUDIX hydrolase domain	GO:0016787
IPR000209	Peptidase S8/S53 domain	GO:0004252	GO:0006508
IPR000383	Xaa-Pro dipeptidyl-peptidase-like domain	GO:0016787
IPR000477	Reverse transcriptase domain
IPR000504	RNA recognition motif domain	GO:0003676
IPR000626	Ubiquitin domain	GO:0005515
IPR000641	CbxX/CfqX	GO:0005524
IPR000719	Protein kinase domain	GO:0004672	GO:0005524	GO:0006468
IPR000741	Fructose-bisphosphate aldolase, class-I	GO:0004332	GO:0006096
IPR000757	Glycoside hydrolase family 16	GO:0004553	GO:0005975
IPR000782	FAS1 domain
IPR000801	Putative esterase
IPR000845	Nucleoside phosphorylase domain	GO:0003824	GO:0009116
IPR000873	AMP-dependent synthetase/ligase	GO:0003824	GO:0008152
IPR000953	Chromo/chromo shadow domain
IPR001017	Dehydrogenase, E1 component	GO:0008152	GO:0016624
IPR001117	Multicopper oxidase, type 1	GO:0016491	GO:0055114
IPR001128	Cytochrome P450	GO:0005506	GO:0016705	GO:0020037	GO:0055114
IPR001138	Zn(2)-C6 fungal-type DNA-binding domain	GO:0000981	GO:0005634	GO:0006355	GO:0008270
IPR001227	Acyl transferase domain	GO:0008152	GO:0016740
IPR001279	Metallo-beta-lactamase
IPR001303	Class II aldolase/adducin N-terminal
IPR001466	Beta-lactamase-related
IPR001509	NAD-dependent epimerase/dehydratase, N-terminal domain	GO:0003824	GO:0050662
IPR001667	DDH domain
IPR001670	Alcohol dehydrogenase, iron-type	GO:0016491	GO:0046872	GO:0055114
IPR001781	Zinc finger, LIM-type	GO:0008270
IPR001810	F-box domain	GO:0005515
IPR001841	Zinc finger, RING-type	GO:0005515	GO:0008270
IPR001995	Peptidase A2A, retrovirus, catalytic	GO:0004190	GO:0006508
IPR002035	von Willebrand factor, type A
IPR002110	Ankyrin repeat	GO:0005515
IPR002156	Ribonuclease H domain	GO:0003676	GO:0004523
IPR002182	NB-ARC	GO:0043531
IPR002283	Isopenicillin N synthase	GO:0005506	GO:0016491	GO:0055114
IPR002347	Short-chain dehydrogenase/reductase SDR
IPR002401	Cytochrome P450, E-class, group I	GO:0005506	GO:0016705	GO:0020037	GO:0055114
IPR002539	MaoC-like domain
IPR002640	Arylesterase	GO:0004064
IPR003107	HAT (Half-A-TPR) repeat	GO:0006396
IPR003140	Phospholipase/carboxylesterase/thioesterase	GO:0016787
IPR003395	RecF/RecN/SMC, N-terminal
IPR003439	ABC transporter-like	GO:0005524	GO:0016887
IPR003593	AAA+ ATPase domain
IPR003653	Ulp1 protease family, C-terminal catalytic domain	GO:0006508	GO:0008234
IPR003663	Sugar/inositol transporter	GO:0016020	GO:0022891	GO:0055085
IPR003959	ATPase, AAA-type, core	GO:0005524
IPR003965	Fatty acid synthase	GO:0004312	GO:0005835	GO:0006633	GO:0055114
IPR004088	K Homology domain, type 1	GO:0003723
IPR004331	SPX domain
IPR004360	Glyoxalase/fosfomycin resistance/dioxygenase domain
IPR004762	Amino acid permease, fungi	GO:0006865	GO:0016021
IPR004827	Basic-leucine zipper domain	GO:0003700	GO:0006355	GO:0043565
IPR004840	Amino acid permease, conserved site	GO:0006865	GO:0016021	GO:0055085
IPR004841	Amino acid permease/ SLC12A domain	GO:0006810	GO:0016020	GO:0055085
IPR004875	DDE superfamily endonuclease domain	GO:0003676
IPR005123	Oxoglutarate/iron-dependent dioxygenase	GO:0016491	GO:0055114
IPR005475	Transketolase-like, pyrimidine-binding domain
IPR005674	CocE/Serine esterase	GO:0016787
IPR005828	Major facilitator, sugar transporter-like	GO:0016021	GO:0022857	GO:0055085
IPR005829	Sugar transporter, conserved site	GO:0005215	GO:0016021	GO:0055085
IPR006101	Glycoside hydrolase, family 2	GO:0004553	GO:0005975
IPR006102	Glycoside hydrolase, family 2, immunoglobulin-like beta-sandwich	GO:0004553	GO:0005975
IPR006103	Glycoside hydrolase family 2, catalytic domain	GO:0004553	GO:0005975
IPR006104	Glycosyl hydrolases family 2, sugar binding domain	GO:0004553	GO:0005975
IPR006683	Thioesterase domain
IPR006845	Pex, N-terminal
IPR006913	Glutathione-dependent formaldehyde-activating enzyme/centromere protein V	GO:0008152	GO:0016846
IPR007087	Zinc finger, C2H2	GO:0046872
IPR007111	NACHT nucleoside triphosphatase
IPR007138	Antibiotic biosynthesis monooxygenase domain
IPR007219	Transcription factor domain, fungi	GO:0003677	GO:0005634	GO:0006351	GO:0008270
IPR007325	Kynurenine formamidase	GO:0004061	GO:0019441
IPR007577	Glycosyltransferase, DXD sugar-binding motif
IPR007685	RelA/SpoT	GO:0015969
IPR007751	Domain of unknown function DUF676, lipase-like
IPR007808	Transcription elongation factor 1
IPR008030	NmrA-like domain
IPR008271	Serine/threonine-protein kinase, active site	GO:0004672	GO:0006468
IPR008427	Extracellular membrane protein, CFEM domain
IPR008847	Suppressor of forked	GO:0005634	GO:0006397
IPR008972	Cupredoxin
IPR008979	Galactose-binding domain-like
IPR009346	GRIM-19
IPR009716	Ferroporti-1	GO:0005381	GO:0016021	GO:0034755
IPR009799	EthD domain
IPR009959	Polyketide cyclase SnoaL-like domain
IPR010285	DNA helicase Pif1-like	GO:0000723	GO:0003678	GO:0006281
IPR010318	Protein of unknown function DUF917
IPR010573	Siderophore iron transporter 1/trichothecene efflux pump Tri12	GO:0006810
IPR010636	Cerato-ulmin hydrophobin family	GO:0005576
IPR010730	Heterokaryon incompatibility
IPR010839	Protein of unknown function DUF1446
IPR010856	Protein of unknown function DUF1479
IPR011008	Dimeric alpha-beta barrel
IPR011009	Protein kinase-like domain
IPR011042	Six-bladed beta-propeller, TolB-like
IPR011057	Mss4-like
IPR011063	tRNA(Ile)-lysidine/2-thiocytidine synthase, N-terminal
IPR011234	Fumarylacetoacetase, C-terminal-related	GO:0003824	GO:0008152
IPR011527	ABC transporter type 1, transmembrane domain	GO:0005524	GO:0006810	GO:0016021	GO:0042626	GO:0055085
IPR011603	2-oxoglutarate dehydrogenase E1 component	GO:0004591	GO:0006099	GO:0030976	GO:0055114
IPR011701	Major facilitator superfamily	GO:0016021	GO:0055085
IPR011706	Multicopper oxidase, type 2	GO:0005507	GO:0016491	GO:0055114
IPR011707	Multicopper oxidase, type 3	GO:0005507
IPR011989	Armadillo-like helical
IPR011990	Tetratricopeptide-like helical domain	GO:0005515
IPR012094	tRNA(Ile)-lysidine synthase	GO:0000166	GO:0005524	GO:0005737	GO:0008033	GO:0016879
IPR012337	Ribonuclease H-like domain	GO:0003676
IPR012338	Beta-lactamase/transpeptidase-like
IPR012677	Nucleotide-binding alpha-beta plait domain	GO:0000166
IPR013026	Tetratricopeptide repeat-containing domain	GO:0005515
IPR013057	Amino acid transporter, transmembrane domain
IPR013083	Zinc finger, RING/FYVE/PHD-type
IPR013087	Zinc finger C2H2-type/integrase DNA-binding domain	GO:0003676
IPR013094	Alpha/beta hydrolase fold-3	GO:0008152	GO:0016787
IPR013320	Concanavalin A-like lectin/glucanase domain
IPR013565	Domain of unknown function DUF1729	GO:0004318	GO:0055114
IPR013736	Xaa-Pro dipeptidyl-peptidase, C-terminal	GO:0008239
IPR013781	Glycoside hydrolase, catalytic domain	GO:0005975
IPR013785	Aldolase-type TIM barrel	GO:0003824
IPR013792	RNA 3'-terminal phosphate cyclase/enolpyruvate transferase, alpha/beta	GO:0003824
IPR013812	Glycoside hydrolase, family 2/20, immunoglobulin-like beta-sandwich domain	GO:0004553	GO:0005975
IPR013813	Endoribonuclease L-PSP/chorismate mutase-like
IPR014043	Acyl transferase
IPR014186	S-formylglutathione hydrolase	GO:0018738	GO:0046294
IPR014729	Rossmann-like alpha/beta/alpha sandwich fold
IPR014830	Glycolipid transfer protein domain	GO:0005737	GO:0017089	GO:0046836	GO:0051861
IPR015500	Peptidase S8, subtilisin-related
IPR015590	Aldehyde dehydrogenase domain	GO:0008152	GO:0016491	GO:0055114
IPR015797	NUDIX hydrolase domain-like	GO:0016787
IPR015798	Copper amine oxidase, C-terminal	GO:0005507	GO:0008131	GO:0009308	GO:0048038	GO:0055114
IPR015880	Zinc finger, C2H2-like
IPR016035	Acyl transferase/acyl hydrolase/lysophospholipase	GO:0008152
IPR016040	NAD(P)-binding domain
IPR016161	Aldehyde/histidinol dehydrogenase	GO:0008152	GO:0016491	GO:0055114
IPR016162	Aldehyde dehydrogenase N-terminal domain	GO:0008152	GO:0016491	GO:0055114
IPR016166	FAD-binding, type 2	GO:0003824	GO:0016614	GO:0050660	GO:0055114
IPR016167	FAD-binding, type 2, subdomain 1	GO:0003824	GO:0050660	GO:0055114
IPR016182	Copper amine oxidase, N-terminal	GO:0005507	GO:0008131	GO:0009308	GO:0048038	GO:0055114
IPR016197	Chromo domain-like
IPR017441	Protein kinase, ATP binding site	GO:0005524
IPR017853	Glycoside hydrolase superfamily
IPR017871	ABC transporter, conserved site	GO:0005524	GO:0016887
IPR017907	Zinc finger, RING-type, conserved site
IPR017972	Cytochrome P450, conserved site	GO:0016705	GO:0055114
IPR017996	Major royal jelly protein/Protein yellow
IPR018108	Mitochondrial substrate/solute carrier
IPR018712	Domain of unknown function DUF2235
IPR019103	Aspartic peptidase, DDI1-type	GO:0004190	GO:0006508
IPR019145	Mediator complex, subunit Med10	GO:0001104	GO:0006357	GO:0016592
IPR019734	Tetratricopeptide repeat	GO:0005515
IPR019818	Isocitrate/isopropylmalate dehydrogenase, conserved site	GO:0000287	GO:0016616	GO:0051287	GO:0055114
IPR020084	NUDIX hydrolase, conserved site	GO:0016787
IPR020373	Ribosomal protein S36, mitochondrial
IPR020683	Ankyrin repeat-containing domain
IPR020801	Polyketide synthase, acyl transferase domain
IPR020846	Major facilitator superfamily domain
IPR020904	Short-chain dehydrogenase/reductase, conserved site	GO:0016491
IPR020946	Flavin monooxygenase-like	GO:0004499	GO:0050660	GO:0050661	GO:0055114
IPR021109	Aspartic peptidase domain
IPR021833	Protein of unknown function DUF3425
IPR021858	Fungal transcription factor
IPR021894	Protein of unknown function DUF3506
IPR022698	Protein of unknown function DUF3505
IPR022742	Serine aminopeptidase, S33
IPR023210	NADP-dependent oxidoreductase domain
IPR023232	Glycoside hydrolase, family 2, active site
IPR023298	P-type ATPase, transmembrane domain
IPR023337	c-Kit-binding domain
IPR023395	Mitochondrial carrier domain
IPR023631	Amidase signature domain
IPR023753	FAD/NAD(P)-binding domain	GO:0016491	GO:0055114
IPR023780	Chromo domain
IPR023797	RNA 3'-terminal phosphate cyclase domain
IPR024084	Isopropylmalate dehydrogenase-like domain	GO:0016616	GO:0055114
IPR024436	Domain of unknown function DUF3824
IPR024983	CHAT domain
IPR025110	AMP-binding enzyme C-terminal domain
IPR025213	Kinetochore Sim4 complex subunit Fta2
IPR025476	Helitron helicase-like domain
IPR025959	Winged helix-turn helix domain
IPR026992	Non-haem dioxygenase N-terminal domain
IPR027417	P-loop containing nucleoside triphosphate hydrolase
IPR027443	Isopenicillin N synthase-like
IPR027479	Protein of unknown function DUF917, N-terminal
IPR028116	Putative oxalocrotonate tautomerase
IPR029030	Caspase-like domain
IPR029032	AhpD-like
IPR029044	Nucleotide-diphospho-sugar transferases
IPR029058	Alpha/Beta hydrolase fold
IPR029061	Thiamin diphosphate-binding fold
IPR029063	S-adenosyl-L-methionine-dependent methyltransferase
IPR029068	Glyoxalase/Bleomycin resistance protein/Dihydroxybiphenyl dioxygenase
IPR029069	HotDog domain
IPR029071	Ubiquitin-related domain
IPR029510	Aldehyde dehydrogenase, glutamic acid active site	GO:0008152	GO:0016491	GO:0055114
IPR031352	NACHT-NTPase and P-loop NTPases, N-terminal domain
IPR031717	Multifunctional 2-oxoglutarate metabolism enzyme, C-terminal
IPR032088	Starter unit:ACP transacylase
IPR032106	2-oxoglutarate dehydrogenase E1 component, N-terminal domain
IPR032466	Metal-dependent hydrolase
IPR032710	NTF2-like domain

## Sheet: Unique F.nubica
Table S1.
IPR	Name	GO
IPR000209	Peptidase S8/S53 domain	GO:0004252	GO:0006508
IPR000210	BTB/POZ domain	GO:0005515
IPR000357	HEAT repeat	GO:0005515
IPR000477	Reverse transcriptase domain
IPR000550	7,8-Dihydro-6-hydroxymethylpterin-pyrophosphokinase, HPPK	GO:0003848	GO:0009396
IPR000560	Histidine phosphatase superfamily, clade-2	GO:0003993
IPR000629	ATP-dependent RNA helicase DEAD-box, conserved site
IPR000639	Epoxide hydrolase-like	GO:0003824
IPR000648	Oxysterol-binding protein
IPR000719	Protein kinase domain	GO:0004672	GO:0005524	GO:0006468
IPR000757	Glycoside hydrolase family 16	GO:0004553	GO:0005975
IPR000791	Acetate transporter GPR1/FUN34/SatP family	GO:0016021
IPR000842	Phosphoribosyl pyrophosphate synthetase, conserved site	GO:0000287	GO:0004749	GO:0009156	GO:0044249
IPR000845	Nucleoside phosphorylase domain	GO:0003824	GO:0009116
IPR000951	Phthalate dioxygenase reductase	GO:0016491
IPR001030	Aconitase/3-isopropylmalate dehydratase large subunit, alpha/beta/alpha domain	GO:0008152
IPR001117	Multicopper oxidase, type 1	GO:0016491	GO:0055114
IPR001128	Cytochrome P450	GO:0005506	GO:0016705	GO:0020037	GO:0055114
IPR001138	Zn(2)-C6 fungal-type DNA-binding domain	GO:0000981	GO:0005634	GO:0006355	GO:0008270
IPR001155	NADH:flavin oxidoreductase/NADH oxidase, N-terminal	GO:0010181	GO:0016491	GO:0055114
IPR001163	LSM domain, eukaryotic/archaea-type
IPR001214	SET domain	GO:0005515
IPR001245	Serine-threonine/tyrosine-protein kinase catalytic domain	GO:0004672	GO:0006468
IPR001248	Purine-cytosine permease	GO:0005215	GO:0016020	GO:0055085
IPR001261	ArgE/DapE/ACY1/CPG2/YscS, conserved site	GO:0006508	GO:0008237
IPR001279	Metallo-beta-lactamase
IPR001433	Oxidoreductase FAD/NAD(P)-binding	GO:0016491	GO:0055114
IPR001487	Bromodomain	GO:0005515
IPR001494	Importin-beta, N-terminal domain	GO:0006886	GO:0008536
IPR001680	WD40 repeat	GO:0005515
IPR001764	Glycoside hydrolase, family 3, N-terminal	GO:0004553	GO:0005975
IPR001806	Small GTPase superfamily	GO:0005525	GO:0007264
IPR001810	F-box domain	GO:0005515
IPR001841	Zinc finger, RING-type	GO:0005515	GO:0008270
IPR001870	B30.2/SPRY domain
IPR002018	Carboxylesterase, type B
IPR002067	Mitochondrial carrier protein	GO:0055085
IPR002110	Ankyrin repeat	GO:0005515
IPR002182	NB-ARC	GO:0043531
IPR002196	Glycoside hydrolase, family 24	GO:0003796	GO:0009253	GO:0016998
IPR002202	Hydroxymethylglutaryl-CoA reductase, class I/II	GO:0004420	GO:0015936	GO:0050662	GO:0055114
IPR002300	Aminoacyl-tRNA synthetase, class Ia	GO:0000166	GO:0004812	GO:0005524	GO:0006418
IPR002347	Short-chain dehydrogenase/reductase SDR
IPR002401	Cytochrome P450, E-class, group I	GO:0005506	GO:0016705	GO:0020037	GO:0055114
IPR002409	Aflatoxin biosynthesis regulatory protein	GO:0003700	GO:0005634	GO:0006355
IPR002492	Transposase, Tc1-like	GO:0003677	GO:0006313	GO:0015074
IPR002575	Aminoglycoside phosphotransferase
IPR002589	Macro domain
IPR002641	Patatin/Phospholipase A2-related	GO:0006629
IPR002772	Glycoside hydrolase family 3 C-terminal domain	GO:0004553	GO:0005975
IPR002784	Ribosomal protein L14e domain	GO:0003735	GO:0005622	GO:0005840	GO:0006412
IPR002867	IBR domain
IPR002933	Peptidase M20	GO:0008152	GO:0016787
IPR003097	FAD-binding, type 1	GO:0016491	GO:0055114
IPR003100	PAZ domain	GO:0005515
IPR003137	PA domain
IPR003347	JmjC domain
IPR003439	ABC transporter-like	GO:0005524	GO:0016887
IPR003593	AAA+ ATPase domain
IPR003604	Zinc finger, U1-type	GO:0003676	GO:0008270
IPR003615	HNH nuclease
IPR003700	Ketopantoate hydroxymethyltransferase	GO:0003864	GO:0015940
IPR003779	Carboxymuconolactone decarboxylase-like	GO:0051920	GO:0055114
IPR003877	SPRY domain	GO:0005515
IPR003953	FAD-dependent oxidoreductase 2, FAD binding domain
IPR003959	ATPase, AAA-type, core	GO:0005524
IPR003960	ATPase, AAA-type, conserved site	GO:0005524
IPR004119	Protein of unknown function DUF227
IPR004192	Ubiquinol cytochrome reductase, transmembrane domain	GO:0008121	GO:0055114
IPR004839	Aminotransferase, class I/classII	GO:0009058	GO:0030170
IPR004841	Amino acid permease/ SLC12A domain	GO:0006810	GO:0016020	GO:0055085
IPR005163	3-alpha domain
IPR005302	Molybdenum cofactor sulfurase, C-terminal	GO:0003824	GO:0030151	GO:0030170
IPR005828	Major facilitator, sugar transporter-like	GO:0016021	GO:0022857	GO:0055085
IPR005829	Sugar transporter, conserved site	GO:0005215	GO:0016021	GO:0055085
IPR005946	Ribose-phosphate diphosphokinase	GO:0000287	GO:0004749	GO:0009165
IPR006062	Histidine biosynthesis	GO:0000105
IPR006073	GTP binding domain	GO:0005525
IPR006094	FAD linked oxidase, N-terminal	GO:0016491	GO:0050660	GO:0055114
IPR006153	Cation/H+ exchanger	GO:0006812	GO:0015299	GO:0016021	GO:0055085
IPR006175	YjgF/YER057c/UK114 family
IPR006530	YD repeat
IPR006600	HTH CenpB-type DNA-binding domain
IPR006785	Peroxisome membrane anchor protein Pex14p, N-terminal
IPR007012	Poly(A) polymerase, central domain	GO:0004652	GO:0043631
IPR007052	CS domain
IPR007087	Zinc finger, C2H2	GO:0046872
IPR007111	NACHT nucleoside triphosphatase
IPR007219	Transcription factor domain, fungi	GO:0003677	GO:0005634	GO:0006351	GO:0008270
IPR007325	Kynurenine formamidase	GO:0004061	GO:0019441
IPR007685	RelA/SpoT	GO:0015969
IPR007855	RNA-dependent RNA polymerase, eukaryotic-type	GO:0003968
IPR007863	Peptidase M16, C-terminal
IPR008030	NmrA-like domain
IPR008250	P-type ATPase, A domain	GO:0000166	GO:0046872
IPR008254	Flavodoxin/nitric oxide synthase	GO:0010181
IPR008271	Serine/threonine-protein kinase, active site	GO:0004672	GO:0006468
IPR008391	Acetyl xylan esterase
IPR008775	Phytanoyl-CoA dioxygenase
IPR008967	p53-like transcription factor, DNA-binding	GO:0003700	GO:0006355
IPR008972	Cupredoxin
IPR008978	HSP20-like chaperone
IPR008979	Galactose-binding domain-like
IPR009029	Hydroxymethylglutaryl-CoA reductase, class I/II, substrate-binding domain	GO:0015936	GO:0016616	GO:0050662	GO:0055114
IPR009057	Homeodomain-like	GO:0003677
IPR009346	GRIM-19
IPR009567	Store-operated calcium entry-associated regulatory factor	GO:0030176	GO:2001256
IPR009959	Polyketide cyclase SnoaL-like domain
IPR010285	DNA helicase Pif1-like	GO:0000723	GO:0003678	GO:0006281
IPR010451	Acetoacetate decarboxylase	GO:0016829
IPR010497	Epoxide hydrolase, N-terminal
IPR010573	Siderophore iron transporter 1/trichothecene efflux pump Tri12	GO:0006810
IPR010730	Heterokaryon incompatibility
IPR010839	Protein of unknown function DUF1446
IPR010920	LSM domain
IPR011009	Protein kinase-like domain
IPR011011	Zinc finger, FYVE/PHD-type
IPR011032	GroES-like
IPR011037	Pyruvate kinase-like, insert domain
IPR011051	RmlC-like cupin domain
IPR011060	Ribulose-phosphate binding barrel	GO:0003824	GO:0008152
IPR011237	Peptidase M16 domain	GO:0046872
IPR011249	Metalloenzyme, LuxS/M16 peptidase-like	GO:0003824	GO:0046872
IPR011333	SKP1/BTB/POZ domain
IPR011527	ABC transporter type 1, transmembrane domain	GO:0005524	GO:0006810	GO:0016021	GO:0042626	GO:0055085
IPR011545	DEAD/DEAH box helicase domain	GO:0003676	GO:0005524
IPR011547	SLC26A/SulP transporter domain	GO:0008272	GO:0015116	GO:0016021
IPR011650	Peptidase M20, dimerisation domain
IPR011658	PA14 domain
IPR011701	Major facilitator superfamily	GO:0016021	GO:0055085
IPR011707	Multicopper oxidase, type 3	GO:0005507
IPR011765	Peptidase M16, N-terminal
IPR011858	Phosphoribosylformimino-5-aminoimidazole carboxamide ribotide isomerase, eukaryotic	GO:0000105	GO:0003949
IPR011989	Armadillo-like helical
IPR011990	Tetratricopeptide-like helical domain	GO:0005515
IPR013026	Tetratricopeptide repeat-containing domain	GO:0005515
IPR013083	Zinc finger, RING/FYVE/PHD-type
IPR013087	Zinc finger C2H2-type/integrase DNA-binding domain	GO:0003676
IPR013094	Alpha/beta hydrolase fold-3	GO:0008152	GO:0016787
IPR013126	Heat shock protein 70 family
IPR013149	Alcohol dehydrogenase, C-terminal	GO:0055114
IPR013154	Alcohol dehydrogenase, N-terminal	GO:0055114
IPR013219	Ribosomal protein S27/S33, mitochondrial
IPR013320	Concanavalin A-like lectin/glucanase domain
IPR013325	RNA polymerase sigma factor, region 2	GO:0003677	GO:0003700	GO:0006352	GO:0006355	GO:0016987
IPR013651	ATP-grasp fold, RimK-type
IPR013785	Aldolase-type TIM barrel	GO:0003824
IPR013786	Acyl-CoA dehydrogenase/oxidase, N-terminal	GO:0008152	GO:0016627	GO:0050660	GO:0055114
IPR013813	Endoribonuclease L-PSP/chorismate mutase-like
IPR013816	ATP-grasp fold, subdomain 2	GO:0005524
IPR013968	Polyketide synthase, ketoreductase domain
IPR014001	Helicase superfamily 1/2, ATP-binding domain
IPR014014	RNA helicase, DEAD-box type, Q motif
IPR014030	Beta-ketoacyl synthase, N-terminal
IPR014729	Rossmann-like alpha/beta/alpha sandwich fold
IPR014811	Argonaute, linker 1 domain
IPR015421	Pyridoxal phosphate-dependent transferase, major region, subdomain 1	GO:0003824
IPR015424	Pyridoxal phosphate-dependent transferase
IPR015500	Peptidase S8, subtilisin-related
IPR015808	Molybdenum cofactor sulfurase, C-terminal-like
IPR015813	Pyruvate/Phosphoenolpyruvate kinase-like domain	GO:0003824
IPR015880	Zinc finger, C2H2-like
IPR015897	CHK kinase-like
IPR015943	WD40/YVTN repeat-like-containing domain	GO:0005515
IPR016024	Armadillo-type fold	GO:0005488
IPR016035	Acyl transferase/acyl hydrolase/lysophospholipase	GO:0008152
IPR016039	Thiolase-like	GO:0003824	GO:0008152
IPR016040	NAD(P)-binding domain
IPR016166	FAD-binding, type 2	GO:0003824	GO:0016614	GO:0050660	GO:0055114
IPR016167	FAD-binding, type 2, subdomain 1	GO:0003824	GO:0050660	GO:0055114
IPR016169	CO dehydrogenase flavoprotein-like, FAD-binding, subdomain 2	GO:0050660
IPR016292	Epoxide hydrolase	GO:0033961
IPR016833	Putative sodium bile acid cotransporter
IPR017441	Protein kinase, ATP binding site	GO:0005524
IPR017853	Glycoside hydrolase superfamily
IPR017896	4Fe-4S ferredoxin-type, iron-sulphur binding domain
IPR017907	Zinc finger, RING-type, conserved site
IPR017927	Ferredoxin reductase-type FAD-binding domain	GO:0016491	GO:0055114
IPR017938	Riboflavin synthase-like beta-barrel	GO:0016491	GO:0055114
IPR017972	Cytochrome P450, conserved site	GO:0016705	GO:0055114
IPR017986	WD40-repeat-containing domain	GO:0005515
IPR018099	Purine phosphorylase, family 2, conserved site	GO:0016763
IPR018108	Mitochondrial substrate/solute carrier
IPR018494	Oxysterol-binding protein, conserved site
IPR018744	Domain of unknown function DUF2293
IPR018812	Protein of unknown function DUF2410
IPR019160	Exocyst complex component Sec3, C-terminal
IPR019587	Polyketide cyclase/dehydrase
IPR019734	Tetratricopeptide repeat	GO:0005515
IPR019775	WD40 repeat, conserved site
IPR019800	Glycoside hydrolase, family 3, active site	GO:0004553	GO:0005975
IPR020683	Ankyrin repeat-containing domain
IPR020843	Polyketide synthase, enoylreductase domain	GO:0016491
IPR020846	Major facilitator superfamily domain
IPR020904	Short-chain dehydrogenase/reductase, conserved site	GO:0016491
IPR020946	Flavin monooxygenase-like	GO:0004499	GO:0050660	GO:0050661	GO:0055114
IPR021833	Protein of unknown function DUF3425
IPR021858	Fungal transcription factor
IPR022385	Rhs repeat-associated core	GO:0097264
IPR022398	Peptidase S8, subtilisin, His-active site
IPR023074	Hydroxymethylglutaryl-CoA reductase, class I/II, catalytic domain	GO:0004420	GO:0055114
IPR023173	NADPH-cytochrome p450 reductase, FAD-binding, alpha-helical domain-3	GO:0016491	GO:0055114
IPR023210	NADP-dependent oxidoreductase domain
IPR023298	P-type ATPase, transmembrane domain
IPR023346	Lysozyme-like domain
IPR023347	Lysozyme domain	GO:0003796
IPR023375	Acetoacetate decarboxylase beta barrel domain
IPR023393	START-like domain
IPR023395	Mitochondrial carrier domain
IPR023631	Amidase signature domain
IPR023753	FAD/NAD(P)-binding domain	GO:0016491	GO:0055114
IPR023828	Peptidase S8, subtilisin, Ser-active site
IPR024041	Ammonium transporter AmtB-like domain	GO:0008519	GO:0015696	GO:0016020
IPR024061	NDT80 DNA-binding domain	GO:0003677
IPR025662	Sigma-54 interaction domain, ATP-binding site 1
IPR025676	Clr5 domain
IPR027417	P-loop containing nucleoside triphosphate hydrolase
IPR027477	Succinate dehydrogenase/fumarate reductase flavoprotein, catalytic domain
IPR028258	Exocyst complex component Sec3, PIP2-binding N-terminal domain
IPR029020	Ammonium/urea transporter
IPR029032	AhpD-like
IPR029033	Histidine phosphatase superfamily
IPR029039	Flavoprotein-like domain
IPR029044	Nucleotide-diphospho-sugar transferases
IPR029057	Phosphoribosyltransferase-like
IPR029058	Alpha/Beta hydrolase fold
IPR029063	S-adenosyl-L-methionine-dependent methyltransferase
IPR029068	Glyoxalase/Bleomycin resistance protein/Dihydroxybiphenyl dioxygenase
IPR029099	Ribose-phosphate pyrophosphokinase, N-terminal domain
IPR029320	Acyl-coenzyme A oxidase, N-terminal
IPR031348	Fungal N-terminal domain of STAND protein
IPR031352	NACHT-NTPase and P-loop NTPases, N-terminal domain
IPR032430	Proteasome activator Blm10, mid region
IPR032474	Protein argonaute, N-terminal
IPR032632	Peptidase M16, middle/third domain
IPR032675	Leucine-rich repeat domain, L domain-like
IPR032710	NTF2-like domain
IPR033140	Lipase, GDXG, putative serine active site

## Sheet: Unique F.pedrosoi
Table S1.
IPR	Name	GO
IPR000073	Alpha/beta hydrolase fold-1
IPR000164	Histone H3/CENP-A	GO:0000786	GO:0003677
IPR000253	Forkhead-associated (FHA) domain	GO:0005515
IPR000330	SNF2-related, N-terminal domain	GO:0005524
IPR000572	Oxidoreductase, molybdopterin-binding domain	GO:0042128
IPR000639	Epoxide hydrolase-like	GO:0003824
IPR000719	Protein kinase domain	GO:0004672	GO:0005524	GO:0006468
IPR000741	Fructose-bisphosphate aldolase, class-I	GO:0004332	GO:0006096
IPR000757	Glycoside hydrolase family 16	GO:0004553	GO:0005975
IPR000845	Nucleoside phosphorylase domain	GO:0003824	GO:0009116
IPR000873	AMP-dependent synthetase/ligase	GO:0003824	GO:0008152
IPR001128	Cytochrome P450	GO:0005506	GO:0016705	GO:0020037	GO:0055114
IPR001138	Zn(2)-C6 fungal-type DNA-binding domain	GO:0000981	GO:0005634	GO:0006355	GO:0008270
IPR001248	Purine-cytosine permease	GO:0005215	GO:0016020	GO:0055085
IPR001250	Mannose-6-phosphate isomerase, type I	GO:0004476	GO:0005975	GO:0008270
IPR001362	Glycoside hydrolase, family 32	GO:0004553	GO:0005975
IPR001466	Beta-lactamase-related
IPR001650	Helicase, C-terminal
IPR001670	Alcohol dehydrogenase, iron-type	GO:0016491	GO:0046872	GO:0055114
IPR001734	Sodium/solute symporter	GO:0005215	GO:0006810	GO:0016020	GO:0055085
IPR001753	Crotonase superfamily	GO:0003824	GO:0008152
IPR001810	F-box domain	GO:0005515
IPR001841	Zinc finger, RING-type	GO:0005515	GO:0008270
IPR002035	von Willebrand factor, type A
IPR002110	Ankyrin repeat	GO:0005515
IPR002182	NB-ARC	GO:0043531
IPR002328	Alcohol dehydrogenase, zinc-type, conserved site	GO:0008270	GO:0016491	GO:0055114
IPR002347	Short-chain dehydrogenase/reductase SDR
IPR002403	Cytochrome P450, E-class, group IV	GO:0004497	GO:0005506	GO:0016705	GO:0020037	GO:0055114
IPR002867	IBR domain
IPR002938	FAD-binding domain	GO:0071949
IPR003122	Chemotaxis methyl-accepting receptor, ligand-binding	GO:0004888	GO:0006935	GO:0007165	GO:0016020
IPR003439	ABC transporter-like	GO:0005524	GO:0016887
IPR003593	AAA+ ATPase domain
IPR003615	HNH nuclease
IPR003663	Sugar/inositol transporter	GO:0016020	GO:0022891	GO:0055085
IPR003959	ATPase, AAA-type, core	GO:0005524
IPR004304	Acetamidase/Formamidase	GO:0016811
IPR004827	Basic-leucine zipper domain	GO:0003700	GO:0006355	GO:0043565
IPR004843	Calcineurin-like phosphoesterase domain, apaH type	GO:0016787
IPR005814	Aminotransferase class-III	GO:0008483	GO:0030170
IPR005828	Major facilitator, sugar transporter-like	GO:0016021	GO:0022857	GO:0055085
IPR005829	Sugar transporter, conserved site	GO:0005215	GO:0016021	GO:0055085
IPR006056	RidA family
IPR006175	YjgF/YER057c/UK114 family
IPR006680	Amidohydrolase-related	GO:0016787
IPR007087	Zinc finger, C2H2	GO:0046872
IPR007111	NACHT nucleoside triphosphatase
IPR007125	Histone H2A/H2B/H3	GO:0003677
IPR007219	Transcription factor domain, fungi	GO:0003677	GO:0005634	GO:0006351	GO:0008270
IPR007567	Mid2 domain
IPR008271	Serine/threonine-protein kinase, active site	GO:0004672	GO:0006468
IPR008758	Peptidase S28	GO:0006508	GO:0008236
IPR008984	SMAD/FHA domain	GO:0005515
IPR008999	Actin cross-linking
IPR009072	Histone-fold	GO:0046982
IPR009081	Phosphopantetheine binding ACP domain
IPR009100	Acyl-CoA dehydrogenase/oxidase, N-terminal and middle domain	GO:0008152	GO:0016627	GO:0055114
IPR010451	Acetoacetate decarboxylase	GO:0016829
IPR010497	Epoxide hydrolase, N-terminal
IPR010573	Siderophore iron transporter 1/trichothecene efflux pump Tri12	GO:0006810
IPR010730	Heterokaryon incompatibility
IPR011009	Protein kinase-like domain
IPR011032	GroES-like
IPR011040	Sialidases
IPR011051	RmlC-like cupin domain
IPR011333	SKP1/BTB/POZ domain
IPR011527	ABC transporter type 1, transmembrane domain	GO:0005524	GO:0006810	GO:0016021	GO:0042626	GO:0055085
IPR011614	Catalase core domain	GO:0004096	GO:0020037	GO:0055114
IPR011701	Major facilitator superfamily	GO:0016021	GO:0055085
IPR011990	Tetratricopeptide-like helical domain	GO:0005515
IPR012337	Ribonuclease H-like domain	GO:0003676
IPR012338	Beta-lactamase/transpeptidase-like
IPR012349	FMN-binding split barrel	GO:0010181	GO:0016491	GO:0055114
IPR013026	Tetratricopeptide repeat-containing domain	GO:0005515
IPR013083	Zinc finger, RING/FYVE/PHD-type
IPR013087	Zinc finger C2H2-type/integrase DNA-binding domain	GO:0003676
IPR013094	Alpha/beta hydrolase fold-3	GO:0008152	GO:0016787
IPR013100	Limonene-1,2-epoxide hydrolase
IPR013120	Male sterility, NAD-binding
IPR013148	Glycosyl hydrolase family 32, N-terminal
IPR013149	Alcohol dehydrogenase, C-terminal	GO:0055114
IPR013154	Alcohol dehydrogenase, N-terminal	GO:0055114
IPR013189	Glycosyl hydrolase family 32, C-terminal
IPR013320	Concanavalin A-like lectin/glucanase domain
IPR013785	Aldolase-type TIM barrel	GO:0003824
IPR013813	Endoribonuclease L-PSP/chorismate mutase-like
IPR013968	Polyketide synthase, ketoreductase domain
IPR013992	Adenylate cyclase-associated CAP, N-terminal	GO:0003779	GO:0007010
IPR014001	Helicase superfamily 1/2, ATP-binding domain
IPR014710	RmlC-like jelly roll fold
IPR015421	Pyridoxal phosphate-dependent transferase, major region, subdomain 1	GO:0003824
IPR015422	Pyridoxal phosphate-dependent transferase, major region, subdomain 2	GO:0003824
IPR015424	Pyridoxal phosphate-dependent transferase
IPR015590	Aldehyde dehydrogenase domain	GO:0008152	GO:0016491	GO:0055114
IPR015880	Zinc finger, C2H2-like
IPR015943	WD40/YVTN repeat-like-containing domain	GO:0005515
IPR016040	NAD(P)-binding domain
IPR016160	Aldehyde dehydrogenase, cysteine active site	GO:0008152	GO:0016491	GO:0055114
IPR016161	Aldehyde/histidinol dehydrogenase	GO:0008152	GO:0016491	GO:0055114
IPR016162	Aldehyde dehydrogenase N-terminal domain	GO:0008152	GO:0016491	GO:0055114
IPR016163	Aldehyde dehydrogenase, C-terminal	GO:0008152	GO:0016491	GO:0016620	GO:0055114
IPR016292	Epoxide hydrolase	GO:0033961
IPR016477	Fructosamine/Ketosamine-3-kinase
IPR017441	Protein kinase, ATP binding site	GO:0005524
IPR017907	Zinc finger, RING-type, conserved site
IPR017972	Cytochrome P450, conserved site	GO:0016705	GO:0055114
IPR018028	Catalase, mono-functional, haem-containing	GO:0004096	GO:0006979	GO:0020037	GO:0055114
IPR018053	Glycoside hydrolase, family 32, active site	GO:0004553	GO:0005975
IPR018289	MULE transposase domain
IPR018712	Domain of unknown function DUF2235
IPR018713	Domain of unknown function DUF2236
IPR019734	Tetratricopeptide repeat	GO:0005515
IPR019897	RidA, conserved site
IPR020683	Ankyrin repeat-containing domain
IPR020835	Catalase-like domain	GO:0020037	GO:0055114
IPR020843	Polyketide synthase, enoylreductase domain	GO:0016491
IPR020845	AMP-binding, conserved site
IPR020846	Major facilitator superfamily domain
IPR020904	Short-chain dehydrogenase/reductase, conserved site	GO:0016491
IPR020946	Flavin monooxygenase-like	GO:0004499	GO:0050660	GO:0050661	GO:0055114
IPR021709	Protein of unknown function DUF3292
IPR021740	Velvet factor
IPR021833	Protein of unknown function DUF3425
IPR021858	Fungal transcription factor
IPR022137	Protein of unknown function DUF3669, zinc finger protein
IPR023210	NADP-dependent oxidoreductase domain
IPR023296	Glycosyl hydrolase, five-bladed beta-propellor domain
IPR023298	P-type ATPase, transmembrane domain
IPR023299	P-type ATPase, cytoplasmic domain N	GO:0000166
IPR023375	Acetoacetate decarboxylase beta barrel domain
IPR023631	Amidase signature domain
IPR023753	FAD/NAD(P)-binding domain	GO:0016491	GO:0055114
IPR024747	Pyridoxamine 5'-phosphate oxidase-related
IPR024983	CHAT domain
IPR025213	Kinetochore Sim4 complex subunit Fta2
IPR027370	RING-type zinc-finger, LisH dimerisation motif
IPR027417	P-loop containing nucleoside triphosphate hydrolase
IPR029030	Caspase-like domain
IPR029045	ClpP/crotonase-like domain
IPR029052	Metallo-dependent phosphatase-like
IPR029058	Alpha/Beta hydrolase fold
IPR029498	Prion-inhibition and propagation, HeLo domain
IPR029752	D-isomer specific 2-hydroxyacid dehydrogenase, NAD-binding domain conserved site 1
IPR031348	Fungal N-terminal domain of STAND protein
IPR031350	Fungal STAND N-terminal Goodbye domain
IPR032466	Metal-dependent hydrolase
IPR032710	NTF2-like domain

## Sheet: Unique F.multimorphosa CBS 980.
Table S1.
IPR	Name	GO
IPR000073	Alpha/beta hydrolase fold-1
IPR000506	Acetohydroxy acid isomeroreductase C-terminal	GO:0004455	GO:0009082	GO:0055114
IPR000719	Protein kinase domain	GO:0004672	GO:0005524	GO:0006468
IPR000845	Nucleoside phosphorylase domain	GO:0003824	GO:0009116
IPR000961	AGC-kinase, C-terminal	GO:0004674	GO:0005524	GO:0006468
IPR001019	Guanine nucleotide binding protein (G-protein), alpha subunit	GO:0003924	GO:0004871	GO:0007186	GO:0019001	GO:0031683
IPR001129	Membrane-associated, eicosanoid/glutathione metabolism (MAPEG) protein
IPR001138	Zn(2)-C6 fungal-type DNA-binding domain	GO:0000981	GO:0005634	GO:0006355	GO:0008270
IPR001245	Serine-threonine/tyrosine-protein kinase catalytic domain	GO:0004672	GO:0006468
IPR001466	Beta-lactamase-related
IPR001660	Sterile alpha motif domain	GO:0005515
IPR001765	Carbonic anhydrase	GO:0004089	GO:0008270
IPR001849	Pleckstrin homology domain
IPR001878	Zinc finger, CCHC-type	GO:0003676	GO:0008270
IPR001926	Tryptophan synthase beta subunit-like PLP-dependent enzyme
IPR002110	Ankyrin repeat	GO:0005515
IPR002151	Kinesin light chain	GO:0003777	GO:0005871
IPR002182	NB-ARC	GO:0043531
IPR002293	Amino acid/polyamine transporter I	GO:0003333	GO:0015171	GO:0016020
IPR002347	Short-chain dehydrogenase/reductase SDR
IPR002492	Transposase, Tc1-like	GO:0003677	GO:0006313	GO:0015074
IPR002828	Survival protein SurE-like phosphatase/nucleotidase	GO:0016787
IPR002938	FAD-binding domain	GO:0071949
IPR002975	Fungal G-protein, alpha subunit	GO:0001664	GO:0003924	GO:0005525	GO:0005834	GO:0007186
IPR003010	Carbon-nitrogen hydrolase	GO:0006807	GO:0016810
IPR003347	JmjC domain
IPR003594	Histidine kinase-like ATPase, C-terminal domain
IPR004182	GRAM domain
IPR004827	Basic-leucine zipper domain	GO:0003700	GO:0006355	GO:0043565
IPR004840	Amino acid permease, conserved site	GO:0006865	GO:0016021	GO:0055085
IPR004841	Amino acid permease/ SLC12A domain	GO:0006810	GO:0016020	GO:0055085
IPR005828	Major facilitator, sugar transporter-like	GO:0016021	GO:0022857	GO:0055085
IPR006043	Xanthine/uracil/vitamin C permease	GO:0005215	GO:0006810	GO:0016020	GO:0055085
IPR006549	HAD-superfamily hydrolase,subfamily IIIA
IPR006551	Polynucleotide 3'-phosphatase
IPR006876	LMBR1-like membrane protein
IPR007087	Zinc finger, C2H2	GO:0046872
IPR007110	Immunoglobulin-like domain	GO:0005515
IPR007111	NACHT nucleoside triphosphatase
IPR007219	Transcription factor domain, fungi	GO:0003677	GO:0005634	GO:0006351	GO:0008270
IPR008271	Serine/threonine-protein kinase, active site	GO:0004672	GO:0006468
IPR008927	6-phosphogluconate dehydrogenase C-terminal domain-like	GO:0055114
IPR009057	Homeodomain-like	GO:0003677
IPR009071	High mobility group box domain
IPR009643	Heat shock factor binding 1
IPR009799	EthD domain
IPR010497	Epoxide hydrolase, N-terminal
IPR010730	Heterokaryon incompatibility
IPR011008	Dimeric alpha-beta barrel
IPR011009	Protein kinase-like domain
IPR011025	G protein alpha subunit, helical insertion	GO:0004871	GO:0007165
IPR011333	SKP1/BTB/POZ domain
IPR011545	DEAD/DEAH box helicase domain	GO:0003676	GO:0005524
IPR011701	Major facilitator superfamily	GO:0016021	GO:0055085
IPR011990	Tetratricopeptide-like helical domain	GO:0005515
IPR011993	PH domain-like
IPR012338	Beta-lactamase/transpeptidase-like
IPR012908	GPI inositol-deacylase PGAP1-like	GO:0016788
IPR013023	Ketol-acid reductoisomerase	GO:0009082	GO:0016491	GO:0055114
IPR013026	Tetratricopeptide repeat-containing domain	GO:0005515
IPR013087	Zinc finger C2H2-type/integrase DNA-binding domain	GO:0003676
IPR013116	Acetohydroxy acid isomeroreductase, NADPH-binding domain
IPR013328	6-phosphogluconate dehydrogenase, domain 2	GO:0016491	GO:0055114
IPR013757	Type IIA DNA topoisomerase subunit A, alpha-helical domain	GO:0003677	GO:0003918	GO:0005524	GO:0006265
IPR013761	Sterile alpha motif/pointed domain
IPR013783	Immunoglobulin-like fold
IPR013813	Endoribonuclease L-PSP/chorismate mutase-like
IPR013954	Polynucleotide kinase 3 phosphatase
IPR014001	Helicase superfamily 1/2, ATP-binding domain
IPR015590	Aldehyde dehydrogenase domain	GO:0008152	GO:0016491	GO:0055114
IPR016040	NAD(P)-binding domain
IPR016161	Aldehyde/histidinol dehydrogenase	GO:0008152	GO:0016491	GO:0055114
IPR016162	Aldehyde dehydrogenase N-terminal domain	GO:0008152	GO:0016491	GO:0055114
IPR016181	Acyl-CoA N-acyltransferase
IPR017441	Protein kinase, ATP binding site	GO:0005524
IPR018786	Protein of unknown function DUF2343
IPR019095	Mediator complex, subunit Med18, metazoa/fungi	GO:0001104	GO:0006357	GO:0016592
IPR019236	Domain of unknown function DUF2183
IPR019622	Rrn9 domain
IPR019734	Tetratricopeptide repeat	GO:0005515
IPR020683	Ankyrin repeat-containing domain
IPR020846	Major facilitator superfamily domain
IPR020956	Transcription factor Aft1, osmotic stress domain
IPR021755	Transcription factor Aft1, HRA domain
IPR021756	Transcription factor Aft1, HRR domain
IPR021858	Fungal transcription factor
IPR022185	Protein of unknown function DUF3712
IPR022812	Dynamin superfamily
IPR023214	HAD-like domain
IPR023352	Membrane associated eicosanoid/glutathione metabolism-like domain
IPR023696	Ureohydrolase domain
IPR023753	FAD/NAD(P)-binding domain	GO:0016491	GO:0055114
IPR025993	Ceramide glucosyltransferase	GO:0016757
IPR027417	P-loop containing nucleoside triphosphate hydrolase
IPR029044	Nucleotide-diphospho-sugar transferases
IPR029058	Alpha/Beta hydrolase fold
IPR029526	PiggyBac transposable element-derived protein
IPR031348	Fungal N-terminal domain of STAND protein
IPR031359	NWD NACHT-NTPase, N-terminal

## Sheet: Unique F.multimorphosa CBS 102.
Table S1.
IPR	Name	GO
IPR029058	Alpha/Beta hydrolase fold
IPR029058	Alpha/Beta hydrolase fold
IPR013094	Alpha/beta hydrolase fold-3	GO:0008152	GO:0016787
IPR011009	Protein kinase-like domain
IPR000719	Protein kinase domain	GO:0004672	GO:0005524	GO:0006468
IPR000719	Protein kinase domain	GO:0004672	GO:0005524	GO:0006468
IPR013757	Type IIA DNA topoisomerase subunit A, alpha-helical domain	GO:0003677	GO:0003918	GO:0005524	GO:0006265
IPR010730	Heterokaryon incompatibility
IPR028360	Peptidase S24/S26, beta-ribbon domain
IPR015927	Peptidase S24/S26A/S26B/S26C
IPR000223	Peptidase S26A, signal peptidase I	GO:0006508	GO:0008236	GO:0016020
IPR000223	Peptidase S26A, signal peptidase I	GO:0006508	GO:0008236	GO:0016020
IPR000223	Peptidase S26A, signal peptidase I	GO:0006508	GO:0008236	GO:0016020
IPR003615	HNH nuclease
IPR019759	Peptidase S24/S26A/S26B
IPR023753	FAD/NAD(P)-binding domain	GO:0016491	GO:0055114
IPR023753	FAD/NAD(P)-binding domain	GO:0016491	GO:0055114
IPR011009	Protein kinase-like domain
IPR023214	HAD-like domain
IPR006121	Heavy metal-associated domain, HMA	GO:0030001	GO:0046872
IPR008250	P-type ATPase, A domain	GO:0000166	GO:0046872
IPR023214	HAD-like domain
IPR023214	HAD-like domain
IPR023299	P-type ATPase, cytoplasmic domain N	GO:0000166
IPR023214	HAD-like domain
IPR027256	P-type ATPase, subfamily IB	GO:0006812	GO:0016021	GO:0019829
IPR001757	P-type ATPase	GO:0016021
IPR008250	P-type ATPase, A domain	GO:0000166	GO:0046872
IPR018303	P-type ATPase, phosphorylation site
IPR006121	Heavy metal-associated domain, HMA	GO:0030001	GO:0046872
IPR006121	Heavy metal-associated domain, HMA	GO:0030001	GO:0046872
IPR009056	Cytochrome c-like domain	GO:0009055	GO:0020037
IPR023753	FAD/NAD(P)-binding domain	GO:0016491	GO:0055114
IPR023753	FAD/NAD(P)-binding domain	GO:0016491	GO:0055114
IPR002938	FAD-binding domain	GO:0071949
IPR000845	Nucleoside phosphorylase domain	GO:0003824	GO:0009116
IPR000845	Nucleoside phosphorylase domain	GO:0003824	GO:0009116
IPR000845	Nucleoside phosphorylase domain	GO:0003824	GO:0009116
IPR027417	P-loop containing nucleoside triphosphate hydrolase
IPR027417	P-loop containing nucleoside triphosphate hydrolase
IPR011990	Tetratricopeptide-like helical domain	GO:0005515
IPR011990	Tetratricopeptide-like helical domain	GO:0005515
IPR019734	Tetratricopeptide repeat	GO:0005515
IPR019734	Tetratricopeptide repeat	GO:0005515
IPR011990	Tetratricopeptide-like helical domain	GO:0005515
IPR019734	Tetratricopeptide repeat	GO:0005515
IPR019734	Tetratricopeptide repeat	GO:0005515
IPR002182	NB-ARC	GO:0043531
IPR019734	Tetratricopeptide repeat	GO:0005515
IPR019734	Tetratricopeptide repeat	GO:0005515
IPR019734	Tetratricopeptide repeat	GO:0005515
IPR019734	Tetratricopeptide repeat	GO:0005515
IPR019734	Tetratricopeptide repeat	GO:0005515
IPR013026	Tetratricopeptide repeat-containing domain	GO:0005515
IPR013026	Tetratricopeptide repeat-containing domain	GO:0005515
IPR000306	FYVE zinc finger	GO:0046872
IPR013083	Zinc finger, RING/FYVE/PHD-type
IPR011011	Zinc finger, FYVE/PHD-type
IPR011011	Zinc finger, FYVE/PHD-type
IPR013083	Zinc finger, RING/FYVE/PHD-type
IPR000306	FYVE zinc finger	GO:0046872
IPR017455	Zinc finger, FYVE-related
IPR011057	Mss4-like
IPR006913	Glutathione-dependent formaldehyde-activating enzyme/centromere protein V	GO:0008152	GO:0016846
IPR006913	Glutathione-dependent formaldehyde-activating enzyme/centromere protein V	GO:0008152	GO:0016846
IPR020683	Ankyrin repeat-containing domain
IPR020683	Ankyrin repeat-containing domain
IPR020683	Ankyrin repeat-containing domain
IPR020683	Ankyrin repeat-containing domain
IPR002110	Ankyrin repeat	GO:0005515
IPR020683	Ankyrin repeat-containing domain
IPR000104	Antifreeze protein, type I	GO:0042309	GO:0050825	GO:0050826
IPR000104	Antifreeze protein, type I	GO:0042309	GO:0050825	GO:0050826
IPR000104	Antifreeze protein, type I	GO:0042309	GO:0050825	GO:0050826
IPR029058	Alpha/Beta hydrolase fold
IPR002925	Dienelactone hydrolase	GO:0016787
IPR023753	FAD/NAD(P)-binding domain	GO:0016491	GO:0055114
IPR023753	FAD/NAD(P)-binding domain	GO:0016491	GO:0055114
IPR023753	FAD/NAD(P)-binding domain	GO:0016491	GO:0055114
IPR000172	Glucose-methanol-choline oxidoreductase, N-terminal	GO:0016614	GO:0050660	GO:0055114
IPR000172	Glucose-methanol-choline oxidoreductase, N-terminal	GO:0016614	GO:0050660	GO:0055114
IPR010730	Heterokaryon incompatibility
IPR023753	FAD/NAD(P)-binding domain	GO:0016491	GO:0055114
IPR023753	FAD/NAD(P)-binding domain	GO:0016491	GO:0055114
IPR023753	FAD/NAD(P)-binding domain	GO:0016491	GO:0055114
IPR023753	FAD/NAD(P)-binding domain	GO:0016491	GO:0055114
IPR006076	FAD dependent oxidoreductase	GO:0016491	GO:0055114
IPR001810	F-box domain	GO:0005515
IPR001810	F-box domain	GO:0005515
IPR001810	F-box domain	GO:0005515
IPR001810	F-box domain	GO:0005515
IPR010730	Heterokaryon incompatibility
IPR024983	CHAT domain
IPR016117	ArgJ-like domain
IPR016117	ArgJ-like domain
IPR005321	Peptidase S58, DmpA
IPR000845	Nucleoside phosphorylase domain	GO:0003824	GO:0009116
IPR000845	Nucleoside phosphorylase domain	GO:0003824	GO:0009116
IPR000845	Nucleoside phosphorylase domain	GO:0003824	GO:0009116
IPR020683	Ankyrin repeat-containing domain
IPR002110	Ankyrin repeat	GO:0005515
IPR002110	Ankyrin repeat	GO:0005515
IPR000845	Nucleoside phosphorylase domain	GO:0003824	GO:0009116
IPR020683	Ankyrin repeat-containing domain
IPR000845	Nucleoside phosphorylase domain	GO:0003824	GO:0009116
IPR016161	Aldehyde/histidinol dehydrogenase	GO:0008152	GO:0016491	GO:0055114
IPR016162	Aldehyde dehydrogenase N-terminal domain	GO:0008152	GO:0016491	GO:0055114
IPR015590	Aldehyde dehydrogenase domain	GO:0008152	GO:0016491	GO:0055114
IPR012341	Six-hairpin glycosidase	GO:0003824
IPR008928	Six-hairpin glycosidase-like	GO:0003824
IPR010905	Glycosyl hydrolase, family 88
IPR020846	Major facilitator superfamily domain
IPR007219	Transcription factor domain, fungi	GO:0003677	GO:0005634	GO:0006351	GO:0008270
IPR007219	Transcription factor domain, fungi	GO:0003677	GO:0005634	GO:0006351	GO:0008270
IPR004174	Head-to-tail joining protein W, GpW	GO:0019058
IPR027796	OTT_1508-like deaminase
IPR010730	Heterokaryon incompatibility
IPR015813	Pyruvate/Phosphoenolpyruvate kinase-like domain	GO:0003824
IPR015813	Pyruvate/Phosphoenolpyruvate kinase-like domain	GO:0003824
IPR005000	HpcH/HpaI aldolase/citrate lyase domain	GO:0003824
IPR020846	Major facilitator superfamily domain
IPR020846	Major facilitator superfamily domain
IPR011701	Major facilitator superfamily	GO:0016021	GO:0055085
IPR012336	Thioredoxin-like fold
IPR012336	Thioredoxin-like fold
IPR012336	Thioredoxin-like fold
IPR012336	Thioredoxin-like fold
IPR012336	Thioredoxin-like fold
IPR012336	Thioredoxin-like fold
IPR013766	Thioredoxin domain	GO:0045454
IPR013766	Thioredoxin domain	GO:0045454
IPR012336	Thioredoxin-like fold
IPR017937	Thioredoxin, conserved site	GO:0045454
IPR001452	SH3 domain	GO:0005515
IPR001452	SH3 domain	GO:0005515
IPR013083	Zinc finger, RING/FYVE/PHD-type
IPR021858	Fungal transcription factor
IPR016185	Pre-ATP-grasp domain
IPR013099	Potassium channel domain
IPR013099	Potassium channel domain
IPR000845	Nucleoside phosphorylase domain	GO:0003824	GO:0009116
IPR000845	Nucleoside phosphorylase domain	GO:0003824	GO:0009116
IPR000845	Nucleoside phosphorylase domain	GO:0003824	GO:0009116
IPR022016	Domain of unknown function DUF3597
IPR000845	Nucleoside phosphorylase domain	GO:0003824	GO:0009116
IPR013083	Zinc finger, RING/FYVE/PHD-type
IPR002867	IBR domain
IPR013083	Zinc finger, RING/FYVE/PHD-type
IPR002867	IBR domain
IPR002867	IBR domain
IPR018957	Zinc finger, C3HC4 RING-type	GO:0046872
IPR001841	Zinc finger, RING-type	GO:0005515	GO:0008270
IPR017907	Zinc finger, RING-type, conserved site
IPR007219	Transcription factor domain, fungi	GO:0003677	GO:0005634	GO:0006351	GO:0008270
IPR007219	Transcription factor domain, fungi	GO:0003677	GO:0005634	GO:0006351	GO:0008270
IPR020846	Major facilitator superfamily domain
IPR020846	Major facilitator superfamily domain
IPR020846	Major facilitator superfamily domain
IPR011701	Major facilitator superfamily	GO:0016021	GO:0055085
IPR020846	Major facilitator superfamily domain
IPR007219	Transcription factor domain, fungi	GO:0003677	GO:0005634	GO:0006351	GO:0008270
IPR005338	Anhydro-N-acetylmuramic acid kinase	GO:0005524	GO:0006040	GO:0009254	GO:0016773
IPR001138	Zn(2)-C6 fungal-type DNA-binding domain	GO:0000981	GO:0005634	GO:0006355	GO:0008270
IPR001138	Zn(2)-C6 fungal-type DNA-binding domain	GO:0000981	GO:0005634	GO:0006355	GO:0008270
IPR001138	Zn(2)-C6 fungal-type DNA-binding domain	GO:0000981	GO:0005634	GO:0006355	GO:0008270
IPR001138	Zn(2)-C6 fungal-type DNA-binding domain	GO:0000981	GO:0005634	GO:0006355	GO:0008270
IPR001138	Zn(2)-C6 fungal-type DNA-binding domain	GO:0000981	GO:0005634	GO:0006355	GO:0008270
IPR001138	Zn(2)-C6 fungal-type DNA-binding domain	GO:0000981	GO:0005634	GO:0006355	GO:0008270
IPR010730	Heterokaryon incompatibility
IPR027417	P-loop containing nucleoside triphosphate hydrolase
IPR027417	P-loop containing nucleoside triphosphate hydrolase
IPR027417	P-loop containing nucleoside triphosphate hydrolase
IPR006073	GTP binding domain	GO:0005525
IPR010730	Heterokaryon incompatibility
IPR023352	Membrane associated eicosanoid/glutathione metabolism-like domain
IPR001129	Membrane-associated, eicosanoid/glutathione metabolism (MAPEG) protein
IPR024061	NDT80 DNA-binding domain	GO:0003677
IPR008967	p53-like transcription factor, DNA-binding	GO:0003700	GO:0006355
IPR024061	NDT80 DNA-binding domain	GO:0003677
IPR024061	NDT80 DNA-binding domain	GO:0003677
IPR004827	Basic-leucine zipper domain	GO:0003700	GO:0006355	GO:0043565
IPR021833	Protein of unknown function DUF3425
IPR020846	Major facilitator superfamily domain
IPR020846	Major facilitator superfamily domain
IPR005828	Major facilitator, sugar transporter-like	GO:0016021	GO:0022857	GO:0055085
IPR005829	Sugar transporter, conserved site	GO:0005215	GO:0016021	GO:0055085
IPR010730	Heterokaryon incompatibility
IPR010730	Heterokaryon incompatibility
IPR020683	Ankyrin repeat-containing domain
IPR002110	Ankyrin repeat	GO:0005515
IPR020683	Ankyrin repeat-containing domain
IPR002110	Ankyrin repeat	GO:0005515
IPR002110	Ankyrin repeat	GO:0005515
IPR002110	Ankyrin repeat	GO:0005515
IPR020683	Ankyrin repeat-containing domain
IPR020683	Ankyrin repeat-containing domain
IPR007219	Transcription factor domain, fungi	GO:0003677	GO:0005634	GO:0006351	GO:0008270
IPR007219	Transcription factor domain, fungi	GO:0003677	GO:0005634	GO:0006351	GO:0008270
IPR007219	Transcription factor domain, fungi	GO:0003677	GO:0005634	GO:0006351	GO:0008270
IPR007219	Transcription factor domain, fungi	GO:0003677	GO:0005634	GO:0006351	GO:0008270
IPR011032	GroES-like
IPR011032	GroES-like
IPR013154	Alcohol dehydrogenase, N-terminal	GO:0055114
IPR002328	Alcohol dehydrogenase, zinc-type, conserved site	GO:0008270	GO:0016491	GO:0055114
IPR007219	Transcription factor domain, fungi	GO:0003677	GO:0005634	GO:0006351	GO:0008270
IPR015880	Zinc finger, C2H2-like
IPR015880	Zinc finger, C2H2-like
IPR015880	Zinc finger, C2H2-like
IPR007087	Zinc finger, C2H2	GO:0046872
IPR027417	P-loop containing nucleoside triphosphate hydrolase
IPR027417	P-loop containing nucleoside triphosphate hydrolase
IPR027417	P-loop containing nucleoside triphosphate hydrolase
IPR020846	Major facilitator superfamily domain
IPR020846	Major facilitator superfamily domain
IPR020846	Major facilitator superfamily domain
IPR005828	Major facilitator, sugar transporter-like	GO:0016021	GO:0022857	GO:0055085
IPR005829	Sugar transporter, conserved site	GO:0005215	GO:0016021	GO:0055085
IPR008775	Phytanoyl-CoA dioxygenase
IPR019595	Domain of unknown function DUF2470
IPR012349	FMN-binding split barrel	GO:0010181	GO:0016491	GO:0055114
IPR019595	Domain of unknown function DUF2470
IPR011032	GroES-like
IPR013154	Alcohol dehydrogenase, N-terminal	GO:0055114
IPR014086	Cyanuric acid hydrolase/Barbiturase	GO:0016812
IPR021514	Protein of unknown function DUF3176
IPR027417	P-loop containing nucleoside triphosphate hydrolase
IPR027417	P-loop containing nucleoside triphosphate hydrolase
IPR027417	P-loop containing nucleoside triphosphate hydrolase
IPR007111	NACHT nucleoside triphosphatase
IPR020683	Ankyrin repeat-containing domain
IPR020683	Ankyrin repeat-containing domain
IPR002110	Ankyrin repeat	GO:0005515
IPR002110	Ankyrin repeat	GO:0005515
IPR020683	Ankyrin repeat-containing domain
IPR007219	Transcription factor domain, fungi	GO:0003677	GO:0005634	GO:0006351	GO:0008270
IPR011333	SKP1/BTB/POZ domain
IPR001303	Class II aldolase/adducin N-terminal
IPR001303	Class II aldolase/adducin N-terminal
IPR011009	Protein kinase-like domain
IPR011009	Protein kinase-like domain
IPR011009	Protein kinase-like domain
IPR031348	Fungal N-terminal domain of STAND protein
IPR011333	SKP1/BTB/POZ domain
IPR027417	P-loop containing nucleoside triphosphate hydrolase
IPR027417	P-loop containing nucleoside triphosphate hydrolase
IPR029058	Alpha/Beta hydrolase fold
IPR011990	Tetratricopeptide-like helical domain	GO:0005515
IPR011990	Tetratricopeptide-like helical domain	GO:0005515
IPR002182	NB-ARC	GO:0043531
IPR016040	NAD(P)-binding domain
IPR011032	GroES-like
IPR020843	Polyketide synthase, enoylreductase domain	GO:0016491
IPR011032	GroES-like
IPR016040	NAD(P)-binding domain
IPR016040	NAD(P)-binding domain
IPR016039	Thiolase-like	GO:0003824	GO:0008152
IPR016040	NAD(P)-binding domain
IPR016040	NAD(P)-binding domain
IPR009081	Phosphopantetheine binding ACP domain
IPR009081	Phosphopantetheine binding ACP domain
IPR029058	Alpha/Beta hydrolase fold
IPR029058	Alpha/Beta hydrolase fold
IPR029058	Alpha/Beta hydrolase fold
IPR016039	Thiolase-like	GO:0003824	GO:0008152
IPR016039	Thiolase-like	GO:0003824	GO:0008152
IPR016039	Thiolase-like	GO:0003824	GO:0008152
IPR016039	Thiolase-like	GO:0003824	GO:0008152
IPR001227	Acyl transferase domain	GO:0008152	GO:0016740
IPR016035	Acyl transferase/acyl hydrolase/lysophospholipase	GO:0008152
IPR016036	Malonyl-CoA ACP transacylase, ACP-binding	GO:0003824	GO:0008152
IPR001227	Acyl transferase domain	GO:0008152	GO:0016740
IPR016035	Acyl transferase/acyl hydrolase/lysophospholipase	GO:0008152
IPR020807	Polyketide synthase, dehydratase domain
IPR009081	Phosphopantetheine binding ACP domain
IPR014043	Acyl transferase
IPR020801	Polyketide synthase, acyl transferase domain
IPR020841	Polyketide synthase, beta-ketoacyl synthase domain
IPR014031	Beta-ketoacyl synthase, C-terminal
IPR014030	Beta-ketoacyl synthase, N-terminal
IPR018201	Beta-ketoacyl synthase, active site
IPR032821	Ketoacyl-synthetase, C-terminal extension
IPR013968	Polyketide synthase, ketoreductase domain
IPR020806	Polyketide synthase, phosphopantetheine-binding domain	GO:0031177
IPR009081	Phosphopantetheine binding ACP domain
IPR020807	Polyketide synthase, dehydratase domain
IPR002364	Quinone oxidoreductase/zeta-crystallin, conserved site	GO:0008270	GO:0016491
IPR001031	Thioesterase	GO:0009058	GO:0016788
IPR013149	Alcohol dehydrogenase, C-terminal	GO:0055114
IPR008947	Phospholipase C/P1 nuclease domain	GO:0016788
IPR003154	S1/P1 nuclease	GO:0003676	GO:0004519	GO:0006308
IPR016035	Acyl transferase/acyl hydrolase/lysophospholipase	GO:0008152
IPR002641	Patatin/Phospholipase A2-related	GO:0006629
