# Supplementary material for: Comparative Genomics of Sibling Species of Fonsecaea Associated with Human Chromoblastomycosis
Source: Front Microbiol. 2017 Oct 9;8:1924. doi: 10.3389/fmicb.2017.01924 (PMC5640708; doi:10.3389/fmicb.2017.01924)
Supplement: Supplementary file 2 [file Table2.XLSX]

## Sheet: ACESSORY
S2 Table. Accessory genes of Fonsecaea siblings.
	Name	GO	IPR
1	Ras family;	GO:0005525,GO:0007264	IPR001806
10	Sugar (and other) transporter;	GO:0016021,GO:0022857,GO:0055085	IPR005828
13	Aldehyde dehydrogenase family;	GO:0008152,GO:0016491,GO:0055114	IPR015590
15	Aldehyde dehydrogenase family;	GO:0008152,GO:0016491,GO:0055114	IPR015590
18	Thiolase, C-terminal domain;	GO:0008152,GO:0016747	IPR020617
18	Thiolase, N-terminal domain;	GO:0008152,GO:0016747	IPR020616
20	Thiolase, C-terminal domain;	GO:0008152,GO:0016747	IPR020617
20	Thiolase, N-terminal domain;	GO:0008152,GO:0016747	IPR020616
23	Cytochrome P450;	GO:0005506,GO:0016705,GO:0020037,GO:0055114	IPR001128
24	Cytochrome P450;	GO:0005506,GO:0016705,GO:0020037,GO:0055114	IPR001128
26	Cytochrome P450;	GO:0005506,GO:0016705,GO:0020037,GO:0055114	IPR001128
27	Glyoxalase/Bleomycin resistance protein/Dioxygenase superfamily;		IPR004360
29	Glyoxalase/Bleomycin resistance protein/Dioxygenase superfamily;		IPR004360
32	Major Facilitator Superfamily;	GO:0016021,GO:0055085	IPR011701
37	Enoyl-(Acyl carrier protein) reductase;
38	Enoyl-(Acyl carrier protein) reductase;
43	Nitronate monooxygenase;	GO:0018580,GO:0055114	IPR004136
44	Nitronate monooxygenase;	GO:0018580,GO:0055114	IPR004136
47	Polysaccharide deacetylase;	GO:0005975,GO:0016810	IPR002509
49	Polysaccharide deacetylase;	GO:0005975,GO:0016810	IPR002509
51	Thiolase, C-terminal domain;	GO:0008152,GO:0016747	IPR020617
51	Thiolase, N-terminal domain;	GO:0008152,GO:0016747	IPR020616
53	Thiolase, C-terminal domain;	GO:0008152,GO:0016747	IPR020617
53	Thiolase, N-terminal domain;	GO:0008152,GO:0016747	IPR020616
55	Major Facilitator Superfamily;	GO:0016021,GO:0055085	IPR011701
57	Major Facilitator Superfamily;	GO:0016021,GO:0055085	IPR011701
58	Sugar (and other) transporter;	GO:0016021,GO:0022857,GO:0055085	IPR005828
60	Sugar (and other) transporter;	GO:0016021,GO:0022857,GO:0055085	IPR005828
62	Flavin-binding monooxygenase-like;	GO:0004499,GO:0050660,GO:0050661,GO:0055114	IPR020946
64	Flavin-binding monooxygenase-like;	GO:0004499,GO:0050660,GO:0050661,GO:0055114	IPR020946
65	Flavin-binding monooxygenase-like;	GO:0004499,GO:0050660,GO:0050661,GO:0055114	IPR020946
66	Flavin-binding monooxygenase-like;	GO:0004499,GO:0050660,GO:0050661,GO:0055114	IPR020946
68	Flavin-binding monooxygenase-like;	GO:0004499,GO:0050660,GO:0050661,GO:0055114	IPR020946
69	Flavin-binding monooxygenase-like;	GO:0004499,GO:0050660,GO:0050661,GO:0055114	IPR020946
70	Aldehyde dehydrogenase family;	GO:0008152,GO:0016491,GO:0055114	IPR015590
72	Aldehyde dehydrogenase family;	GO:0008152,GO:0016491,GO:0055114	IPR015590
73	Fumarylacetoacetate (FAA) hydrolase family;	GO:0003824,GO:0008152	IPR011234
76	Fumarylacetoacetate (FAA) hydrolase family;	GO:0003824,GO:0008152	IPR011234
77	AMP-binding enzyme;	GO:0003824,GO:0008152	IPR000873
77	AMP-binding enzyme C-terminal domain;		IPR025110
78	AMP-binding enzyme;	GO:0003824,GO:0008152	IPR000873
78	AMP-binding enzyme C-terminal domain;		IPR025110
79	AMP-binding enzyme;	GO:0003824,GO:0008152	IPR000873
79	AMP-binding enzyme C-terminal domain;		IPR025110
80	AMP-binding enzyme;	GO:0003824,GO:0008152	IPR000873
80	AMP-binding enzyme C-terminal domain;		IPR025110
85	Taurine catabolism dioxygenase TauD, TfdA family;	GO:0016491,GO:0055114	IPR003819
87	Fungal trichothecene efflux pump (TRI12);	GO:0006810	IPR010573
91	FAD binding domain;	GO:0071949	IPR002938
92	FAD binding domain;	GO:0071949	IPR002938
94	Aldehyde dehydrogenase family;	GO:0008152,GO:0016491,GO:0055114	IPR015590
95	Aldehyde dehydrogenase family;	GO:0008152,GO:0016491,GO:0055114	IPR015590
96	FGGY family of carbohydrate kinases, C-terminal domain;	GO:0005975,GO:0016773	IPR018485
96	FGGY family of carbohydrate kinases, N-terminal domain;	GO:0005975,GO:0016773	IPR018484
98	Aldehyde dehydrogenase family;	GO:0008152,GO:0016491,GO:0055114	IPR015590
99	Aldehyde dehydrogenase family;	GO:0008152,GO:0016491,GO:0055114	IPR015590
101	AMP-binding enzyme;	GO:0003824,GO:0008152	IPR000873
101	AMP-binding enzyme C-terminal domain;		IPR025110
104	Glycosyl hydrolase family 76;		IPR005198
112	Protein of unknown function (DUF2823);		IPR020100
114	Aldo/keto reductase family;		IPR023210
115	Aldo/keto reductase family;		IPR023210
118	Enoyl-(Acyl carrier protein) reductase;
119	Enoyl-(Acyl carrier protein) reductase;
120	Major Facilitator Superfamily;	GO:0016021,GO:0055085	IPR011701
121	Major Facilitator Superfamily;	GO:0016021,GO:0055085	IPR011701
122	Major Facilitator Superfamily;	GO:0016021,GO:0055085	IPR011701
123	Fungal trichothecene efflux pump (TRI12);	GO:0006810	IPR010573
124	Fungal trichothecene efflux pump (TRI12);	GO:0006810	IPR010573
127	Aldehyde dehydrogenase family;	GO:0008152,GO:0016491,GO:0055114	IPR015590
128	Aldehyde dehydrogenase family;	GO:0008152,GO:0016491,GO:0055114	IPR015590
130	Cyclophilin type peptidyl-prolyl cis-trans isomerase/CLD;	GO:0000413,GO:0003755,GO:0006457	IPR002130
134	Major intrinsic protein;	GO:0005215,GO:0006810,GO:0016020	IPR000425
139	AMP-binding enzyme;	GO:0003824,GO:0008152	IPR000873
139	AMP-binding enzyme C-terminal domain;		IPR025110
141	Sugar (and other) transporter;	GO:0016021,GO:0022857,GO:0055085	IPR005828
142	Sugar (and other) transporter;	GO:0016021,GO:0022857,GO:0055085	IPR005828
143	Sugar (and other) transporter;	GO:0016021,GO:0022857,GO:0055085	IPR005828
148	Voltage-dependent anion channel;	GO:0016021,GO:0055085	IPR004695
150	Cytochrome P450;	GO:0005506,GO:0016705,GO:0020037,GO:0055114	IPR001128
156	Amino acid permease;	GO:0006810,GO:0016020,GO:0055085	IPR004841
157	Amino acid permease;	GO:0006810,GO:0016020,GO:0055085	IPR004841
158	Pyridine nucleotide-disulphide oxidoreductase;	GO:0016491,GO:0055114	IPR023753
160	Flavin-binding monooxygenase-like;	GO:0004499,GO:0050660,GO:0050661,GO:0055114	IPR020946
162	Flavin-binding monooxygenase-like;	GO:0004499,GO:0050660,GO:0050661,GO:0055114	IPR020946
163	Flavin-binding monooxygenase-like;	GO:0004499,GO:0050660,GO:0050661,GO:0055114	IPR020946
165	Amino acid permease;	GO:0003333,GO:0015171,GO:0016020	IPR002293
167	Aldo/keto reductase family;		IPR023210
168	Aldo/keto reductase family;		IPR023210
169	Aldo/keto reductase family;		IPR023210
174	NAD(P)-binding Rossmann-like domain;
175	Flavin-binding monooxygenase-like;	GO:0004499,GO:0050660,GO:0050661,GO:0055114	IPR020946
176	Amino acid permease;	GO:0006810,GO:0016020,GO:0055085	IPR004841
177	Amino acid permease;	GO:0006810,GO:0016020,GO:0055085	IPR004841
178	Amino acid permease;	GO:0006810,GO:0016020,GO:0055085	IPR004841
179	FMN-dependent dehydrogenase;	GO:0016491	IPR000262
179	Cytochrome b5-like Heme/Steroid binding domain;		IPR001199
182	Epoxide hydrolase N terminus;		IPR010497
183	Epoxide hydrolase N terminus;		IPR010497
186	D-isomer specific 2-hydroxyacid dehydrogenase, catalytic domain;	GO:0008152,GO:0016616,GO:0051287,GO:0055114	IPR006139
186	D-isomer specific 2-hydroxyacid dehydrogenase, NAD binding domain;	GO:0051287,GO:0055114	IPR006140
187	Acyl-CoA dehydrogenase, C-terminal domain;	GO:0016627,GO:0055114	IPR009075
188	Acyl-CoA dehydrogenase, middle domain;	GO:0003995,GO:0055114	IPR006091
188	Acyl-CoA dehydrogenase, N-terminal domain;	GO:0008152,GO:0016627,GO:0050660,GO:0055114	IPR013786
188	Acyl-CoA dehydrogenase, C-terminal domain;	GO:0016627,GO:0055114	IPR009075
190	FAD binding domain;	GO:0071949	IPR002938
193	Sugar (and other) transporter;	GO:0016021,GO:0022857,GO:0055085	IPR005828
197	Zinc-binding dehydrogenase;	GO:0055114	IPR013149
197	N-terminal domain of oxidoreductase;
200	Calcineurin-like phosphoesterase;	GO:0016787	IPR004843
200	Serine-threonine protein phosphatase N-terminal domain;		IPR031675
202	Taurine catabolism dioxygenase TauD, TfdA family;	GO:0016491,GO:0055114	IPR003819
205	Sugar (and other) transporter;	GO:0016021,GO:0022857,GO:0055085	IPR005828
215	AMP-binding enzyme;	GO:0003824,GO:0008152	IPR000873
215	AMP-binding enzyme C-terminal domain;		IPR025110
216	AMP-binding enzyme;	GO:0003824,GO:0008152	IPR000873
216	AMP-binding enzyme C-terminal domain;		IPR025110
220	Sugar (and other) transporter;	GO:0016021,GO:0022857,GO:0055085	IPR005828
222	Sugar (and other) transporter;	GO:0016021,GO:0022857,GO:0055085	IPR005828
223	Pyridine nucleotide-disulphide oxidoreductase;	GO:0016491,GO:0055114	IPR023753
224	Pyridine nucleotide-disulphide oxidoreductase;	GO:0016491,GO:0055114	IPR023753
225	Pyridine nucleotide-disulphide oxidoreductase;
229	Major Facilitator Superfamily;	GO:0016021,GO:0055085	IPR011701
230	Major Facilitator Superfamily;	GO:0016021,GO:0055085	IPR011701
231	Amino acid permease;	GO:0006810,GO:0016020,GO:0055085	IPR004841
236	Alcohol dehydrogenase GroES-like domain;	GO:0055114	IPR013154
236	Zinc-binding dehydrogenase;	GO:0055114	IPR013149
237	Cytochrome P450;	GO:0005506,GO:0016705,GO:0020037,GO:0055114	IPR001128
238	Cytochrome P450;	GO:0005506,GO:0016705,GO:0020037,GO:0055114	IPR001128
239	Cytochrome P450;	GO:0005506,GO:0016705,GO:0020037,GO:0055114	IPR001128
247	Cytochrome P450;	GO:0005506,GO:0016705,GO:0020037,GO:0055114	IPR001128
248	Cytochrome P450;	GO:0005506,GO:0016705,GO:0020037,GO:0055114	IPR001128
250	Acyl-CoA dehydrogenase, middle domain;	GO:0003995,GO:0055114	IPR006091
250	Acyl-CoA dehydrogenase, N-terminal domain;	GO:0008152,GO:0016627,GO:0050660,GO:0055114	IPR013786
250	Acyl-CoA dehydrogenase, C-terminal domain;	GO:0016627,GO:0055114	IPR009075
253	Dehydratase family;	GO:0003824,GO:0008152	IPR000581
256	Acyl-CoA dehydrogenase, C-terminal domain;	GO:0016627,GO:0055114	IPR009075
261	Sugar (and other) transporter;	GO:0016021,GO:0022857,GO:0055085	IPR005828
262	Sugar (and other) transporter;	GO:0016021,GO:0022857,GO:0055085	IPR005828
263	Sugar (and other) transporter;	GO:0016021,GO:0022857,GO:0055085	IPR005828
268	AMP-binding enzyme;	GO:0003824,GO:0008152	IPR000873
268	AMP-binding enzyme C-terminal domain;		IPR025110
269	AMP-binding enzyme;	GO:0003824,GO:0008152	IPR000873
269	AMP-binding enzyme C-terminal domain;		IPR025110
272	Major Facilitator Superfamily;	GO:0016021,GO:0055085	IPR011701
273	Core histone H2A/H2B/H3/H4;	GO:0003677	IPR007125
275	Core histone H2A/H2B/H3/H4;	GO:0003677	IPR007125
277	Alcohol dehydrogenase GroES-like domain;	GO:0055114	IPR013154
277	Zinc-binding dehydrogenase;	GO:0055114	IPR013149
284	Luciferase-like monooxygenase;	GO:0016705,GO:0055114	IPR011251
287	Aldo/keto reductase family;		IPR023210
288	homogentisate 1,2-dioxygenase;	GO:0004411,GO:0006559,GO:0006570,GO:0055114	IPR005708
290	Ring hydroxylating alpha subunit (catalytic domain);	GO:0005506,GO:0016708,GO:0019439,GO:0051537,GO:0055114	IPR015879
290	Rieske [2Fe-2S] domain;	GO:0016491,GO:0051537,GO:0055114	IPR017941
291	Ring hydroxylating alpha subunit (catalytic domain);	GO:0005506,GO:0016708,GO:0019439,GO:0051537,GO:0055114	IPR015879
291	Rieske [2Fe-2S] domain;	GO:0016491,GO:0051537,GO:0055114	IPR017941
294	G-protein alpha subunit;	GO:0003924,GO:0004871,GO:0007186,GO:0019001,GO:0031683	IPR001019
297	AMP-binding enzyme;	GO:0003824,GO:0008152	IPR000873
305	short chain dehydrogenase;		IPR002347
306	Enoyl-(Acyl carrier protein) reductase;
307	Sugar (and other) transporter;	GO:0016021,GO:0022857,GO:0055085	IPR005828
308	Sugar (and other) transporter;	GO:0016021,GO:0022857,GO:0055085	IPR005828
309	Sugar (and other) transporter;	GO:0016021,GO:0022857,GO:0055085	IPR005828
310	Fungal trichothecene efflux pump (TRI12);	GO:0006810	IPR010573
311	Major Facilitator Superfamily;	GO:0016021,GO:0055085	IPR011701
314	Cytochrome P450;	GO:0005506,GO:0016705,GO:0020037,GO:0055114	IPR001128
328	Aldehyde dehydrogenase family;	GO:0008152,GO:0016491,GO:0055114	IPR015590
329	Aldehyde dehydrogenase family;	GO:0008152,GO:0016491,GO:0055114	IPR015590
330	Major Facilitator Superfamily;	GO:0016021,GO:0055085	IPR011701
331	Major Facilitator Superfamily;	GO:0016021,GO:0055085	IPR011701
342	DEAD/DEAH box helicase;	GO:0003676,GO:0005524	IPR011545
342	Helicase conserved C-terminal domain;		IPR001650
344	Enoyl-(Acyl carrier protein) reductase;
345	Alcohol dehydrogenase GroES-like domain;	GO:0055114	IPR013154
345	Zinc-binding dehydrogenase;	GO:0055114	IPR013149
346	Alcohol dehydrogenase GroES-like domain;	GO:0055114	IPR013154
346	Zinc-binding dehydrogenase;	GO:0055114	IPR013149
350	Pyridoxamine 5'-phosphate oxidase;		IPR024747
352	Mitochondrial carrier protein;		IPR018108
354	EF-hand domain pair;	GO:0005509	IPR002048
355	Centromere kinetochore component CENP-T histone fold;
356	50S ribosome-binding GTPase;	GO:0005525	IPR006073
356	TGS domain;		IPR004095
356	C-terminal region of MMR_HSR1 domain;		IPR031662
363	Beta-lactamase;		IPR001466
364	Pyridine nucleotide-disulphide oxidoreductase;
365	Pyridine nucleotide-disulphide oxidoreductase;
371	Major Facilitator Superfamily;	GO:0016021,GO:0055085	IPR011701
372	Cysteine-rich secretory protein family;		IPR014044
374	Enoyl-CoA hydratase/isomerase;	GO:0003824,GO:0008152	IPR001753
377	Dioxygenase;	GO:0003824,GO:0006725,GO:0008199,GO:0055114	IPR000627
377	Catechol dioxygenase N terminus;	GO:0005506,GO:0009712,GO:0018576,GO:0055114	IPR007535
380	short chain dehydrogenase;		IPR002347
380	MaoC like domain;		IPR002539
380	N-terminal half of MaoC dehydratase;
382	Alpha/beta hydrolase family;		IPR000073
383	Alpha/beta hydrolase family;		IPR000073
384	Sugar (and other) transporter;	GO:0016021,GO:0022857,GO:0055085	IPR005828
386	NAD dependent epimerase/dehydratase family;	GO:0003824,GO:0050662	IPR001509
392	Metallo-beta-lactamase superfamily;		IPR001279
393	Metallo-beta-lactamase superfamily;		IPR001279
395	Enoyl-(Acyl carrier protein) reductase;
398	Enoyl-(Acyl carrier protein) reductase;
399	Enoyl-(Acyl carrier protein) reductase;
400	Enoyl-CoA hydratase/isomerase;	GO:0003824,GO:0008152	IPR001753
404	Flavin-binding monooxygenase-like;	GO:0004499,GO:0050660,GO:0050661,GO:0055114	IPR020946
407	Nitroreductase family;		IPR029479
409	Protein of unknown function (DUF1446);		IPR010839
410	Protein of unknown function (DUF1446);		IPR010839
411	Glycosyl hydrolase family 47;	GO:0004571,GO:0005509,GO:0016020	IPR001382
425	Sugar (and other) transporter;	GO:0016021,GO:0022857,GO:0055085	IPR005828
429	Major Facilitator Superfamily;	GO:0016021,GO:0055085	IPR011701
431	FAD linked oxidases, C-terminal domain;	GO:0003824,GO:0050660	IPR004113
431	FAD binding domain;	GO:0016491,GO:0050660,GO:0055114	IPR006094
432	FAD linked oxidases, C-terminal domain;	GO:0003824,GO:0050660	IPR004113
432	FAD binding domain;	GO:0016491,GO:0050660,GO:0055114	IPR006094
433	Cytochrome P450;	GO:0005506,GO:0016705,GO:0020037,GO:0055114	IPR001128
438	Cupin domain;		IPR013096
439	Major Facilitator Superfamily;	GO:0016021,GO:0055085	IPR011701
441	FAD binding domain;	GO:0071949	IPR002938
442	FAD dependent oxidoreductase;	GO:0016491,GO:0055114	IPR023753
442	FAD binding domain;	GO:0071949	IPR002938
444	ABC transporter transmembrane region;	GO:0005524,GO:0006810,GO:0016021,GO:0042626,GO:0055085	IPR011527
444	ABC transporter;	GO:0005524,GO:0016887	IPR003439
447	Taurine catabolism dioxygenase TauD, TfdA family;	GO:0016491,GO:0055114	IPR003819
448	Taurine catabolism dioxygenase TauD, TfdA family;	GO:0016491,GO:0055114	IPR003819
449	Alcohol dehydrogenase GroES-like domain;	GO:0055114	IPR013154
449	Zinc-binding dehydrogenase;	GO:0055114	IPR013149
453	Amidohydrolase family;	GO:0016787	IPR006680
456	Amino acid permease;	GO:0003333,GO:0015171,GO:0016020	IPR002293
459	Fumarylacetoacetate (FAA) hydrolase family;	GO:0003824,GO:0008152	IPR011234
459	Fumarylacetoacetase N-terminal;	GO:0004334,GO:0009072	IPR015377
463	Eukaryotic protein of unknown function (DUF866);		IPR008584
464	LSM domain;		IPR001163
467	Flavin-binding monooxygenase-like;	GO:0004499,GO:0050660,GO:0050661,GO:0055114	IPR020946
469	Acyl-CoA dehydrogenase, middle domain;	GO:0003995,GO:0055114	IPR006091
469	Acyl-CoA oxidase;	GO:0003997,GO:0005777,GO:0006635,GO:0055114	IPR002655
469	Acyl-coenzyme A oxidase N-terminal;		IPR029320
470	Acyl-CoA dehydrogenase, middle domain;	GO:0003995,GO:0055114	IPR006091
470	Acyl-CoA oxidase;	GO:0003997,GO:0005777,GO:0006635,GO:0055114	IPR002655
470	Acyl-coenzyme A oxidase N-terminal;		IPR029320
473	Sulfatase;	GO:0008152,GO:0008484	IPR000917
474	Sulfatase;	GO:0008152,GO:0008484	IPR000917
476	Aminotransferase class I and II;	GO:0009058,GO:0030170	IPR004839
477	Class II Aldolase and Adducin N-terminal domain;		IPR001303
480	Sodium/calcium exchanger protein;	GO:0016021,GO:0055085	IPR004837
485	Aldehyde dehydrogenase family;	GO:0008152,GO:0016491,GO:0055114	IPR015590
486	Aldehyde dehydrogenase family;	GO:0008152,GO:0016491,GO:0055114	IPR015590
490	AMP-binding enzyme;	GO:0003824,GO:0008152	IPR000873
490	AMP-binding enzyme C-terminal domain;		IPR025110
494	Cytochrome P450;	GO:0005506,GO:0016705,GO:0020037,GO:0055114	IPR001128
496	Sugar (and other) transporter;	GO:0016021,GO:0022857,GO:0055085	IPR005828
497	alpha/beta hydrolase fold;	GO:0008152,GO:0016787	IPR013094
498	alpha/beta hydrolase fold;	GO:0008152,GO:0016787	IPR013094
499	Cytochrome P450;	GO:0005506,GO:0016705,GO:0020037,GO:0055114	IPR001128
504	Enolase, C-terminal TIM barrel domain;		IPR020810
504	Enolase, N-terminal domain;		IPR020811
506	AhpC/TSA family;	GO:0016209,GO:0016491,GO:0055114	IPR000866
506	C-terminal domain of 1-Cys peroxiredoxin;	GO:0051920,GO:0055114	IPR019479
507	PRA1 family protein;		IPR004895
509	Alcohol dehydrogenase GroES-like domain;	GO:0055114	IPR013154
509	Zinc-binding dehydrogenase;	GO:0055114	IPR013149
512	Flavin reductase like domain;	GO:0010181	IPR002563
513	Major Facilitator Superfamily;	GO:0016021,GO:0055085	IPR011701
514	Major Facilitator Superfamily;	GO:0016021,GO:0055085	IPR011701
516	short chain dehydrogenase;		IPR002347
518	Aldo/keto reductase family;		IPR023210
522	Pyridine nucleotide-disulphide oxidoreductase;
523	Flavin-binding monooxygenase-like;	GO:0004499,GO:0050660,GO:0050661,GO:0055114	IPR020946
525	Sugar (and other) transporter;	GO:0016021,GO:0022857,GO:0055085	IPR005828
530	Xylose isomerase-like TIM barrel;		IPR013022
531	Xylose isomerase-like TIM barrel;		IPR013022
533	Enoyl-CoA hydratase/isomerase;	GO:0003824,GO:0008152	IPR001753
535	Alcohol dehydrogenase GroES-like domain;	GO:0055114	IPR013154
535	Zinc-binding dehydrogenase;	GO:0055114	IPR013149
537	Major Facilitator Superfamily;	GO:0016021,GO:0055085	IPR011701
538	Alcohol dehydrogenase GroES-like domain;	GO:0055114	IPR013154
538	Zinc-binding dehydrogenase;	GO:0055114	IPR013149
541	Putative cyclase;	GO:0004061,GO:0019441	IPR007325
542	Alcohol dehydrogenase GroES-like domain;	GO:0055114	IPR013154
542	Zinc-binding dehydrogenase;	GO:0055114	IPR013149
547	Amino acid permease;	GO:0006810,GO:0016020,GO:0055085	IPR004841
549	Nitronate monooxygenase;	GO:0018580,GO:0055114	IPR004136
552	Enoyl-(Acyl carrier protein) reductase;
554	Protein kinase domain;	GO:0004672,GO:0005524,GO:0006468	IPR000719
555	FAD-binding domain;	GO:0016491,GO:0055114	IPR013112
555	Ferric reductase NAD binding domain;	GO:0016491,GO:0055114	IPR013121
555	Ferric reductase like transmembrane component;		IPR013130
560	Glycosyltransferase like family 2;
564	Enoyl-(Acyl carrier protein) reductase;
566	Phosphotransferase enzyme family;		IPR002575
579	Aconitase C-terminal domain;	GO:0008152	IPR000573
579	Aconitase family (aconitate hydratase);	GO:0008152	IPR001030
580	Major Facilitator Superfamily;	GO:0016021,GO:0055085	IPR011701
581	Major Facilitator Superfamily;	GO:0016021,GO:0055085	IPR011701
582	Sugar (and other) transporter;	GO:0016021,GO:0022857,GO:0055085	IPR005828
586	FMN-dependent dehydrogenase;	GO:0016491	IPR000262
588	Fungal trichothecene efflux pump (TRI12);	GO:0006810	IPR010573
592	Phosphoribosyl synthetase-associated domain;	GO:0000287,GO:0004749,GO:0009165	IPR005946
592	N-terminal domain of ribose phosphate pyrophosphokinase;		IPR029099
603	Acyl-CoA dehydrogenase, middle domain;	GO:0003995,GO:0055114	IPR006091
603	Acyl-CoA dehydrogenase, N-terminal domain;	GO:0008152,GO:0016627,GO:0050660,GO:0055114	IPR013786
603	Acyl-CoA dehydrogenase, C-terminal domain;	GO:0016627,GO:0055114	IPR009075
603	Cytochrome b5-like Heme/Steroid binding domain;		IPR001199
617	Mitochondrial carrier protein;		IPR018108
618	Major intrinsic protein;	GO:0005215,GO:0006810,GO:0016020	IPR000425
623	Alcohol dehydrogenase GroES-like domain;	GO:0055114	IPR013154
623	Zinc-binding dehydrogenase;	GO:0055114	IPR013149
628	Enoyl-CoA hydratase/isomerase;	GO:0003824,GO:0008152	IPR001753
630	Fungal trichothecene efflux pump (TRI12);	GO:0006810	IPR010573
632	Flavin-binding monooxygenase-like;	GO:0004499,GO:0050660,GO:0050661,GO:0055114	IPR020946
634	AMP-binding enzyme;	GO:0003824,GO:0008152	IPR000873
635	AMP-binding enzyme;	GO:0003824,GO:0008152	IPR000873
637	Cupin domain;		IPR013096
638	CoA-transferase family III;	GO:0003824	IPR003673
641	Class II Aldolase and Adducin N-terminal domain;		IPR001303
642	K+ potassium transporter;	GO:0015079,GO:0016020,GO:0071805	IPR003855
644	Major Facilitator Superfamily;	GO:0016021,GO:0055085	IPR011701
647	Peptidase family M20/M25/M40;	GO:0008152,GO:0016787	IPR002933
647	Peptidase dimerisation domain;		IPR011650
648	short chain dehydrogenase;		IPR002347
650	MaoC like domain;		IPR002539
654	D-isomer specific 2-hydroxyacid dehydrogenase, NAD binding domain;	GO:0051287,GO:0055114	IPR006140
660	Est1 DNA/RNA binding domain;		IPR018834
664	Thiamine pyrophosphate enzyme, central domain;	GO:0000287,GO:0030976	IPR012000
664	Thiamine pyrophosphate enzyme, C-terminal TPP binding domain;	GO:0003824,GO:0030976	IPR011766
664	Thiamine pyrophosphate enzyme, N-terminal TPP binding domain;	GO:0030976	IPR012001
665	Thiamine pyrophosphate enzyme, C-terminal TPP binding domain;	GO:0003824,GO:0030976	IPR011766
666	alpha/beta hydrolase fold;		IPR000073
669	Pyridine nucleotide-disulphide oxidoreductase;
670	Sugar (and other) transporter;	GO:0016021,GO:0022857,GO:0055085	IPR005828
673	Uncharacterized protein conserved in bacteria (DUF2237);		IPR018714
675	POT family;	GO:0005215,GO:0006810,GO:0016020	IPR000109
676	POT family;	GO:0005215,GO:0006810,GO:0016020	IPR000109
677	Peptidase family M20/M25/M40;	GO:0008152,GO:0016787	IPR002933
677	Peptidase dimerisation domain;		IPR011650
680	Aldo/keto reductase family;		IPR023210
681	Aldo/keto reductase family;		IPR023210
689	GTP cyclohydrolase N terminal;		IPR022163
689	GTP cyclohydrolase II;		IPR032677
690	Dienelactone hydrolase family;	GO:0016787	IPR002925
691	Aldehyde dehydrogenase family;	GO:0008152,GO:0016491,GO:0055114	IPR015590
700	Major Facilitator Superfamily;	GO:0016021,GO:0055085	IPR011701
703	Fumarase C C-terminus;	GO:0006099,GO:0016829	IPR018951
703	Lyase;		IPR022761
704	Mo-co oxidoreductase dimerisation domain;	GO:0016491,GO:0030151,GO:0055114	IPR005066
704	Oxidoreductase molybdopterin binding domain;	GO:0042128	IPR000572
705	Flavin-binding monooxygenase-like;	GO:0004499,GO:0050660,GO:0050661,GO:0055114	IPR020946
706	Pyridine nucleotide-disulphide oxidoreductase;	GO:0016491,GO:0055114	IPR023753
707	Cytochrome P450;	GO:0005506,GO:0016705,GO:0020037,GO:0055114	IPR001128
708	Sugar (and other) transporter;	GO:0016021,GO:0022857,GO:0055085	IPR005828
712	Sugar (and other) transporter;	GO:0016021,GO:0022857,GO:0055085	IPR005828
714	Fumarylacetoacetate (FAA) hydrolase family;	GO:0003824,GO:0008152	IPR011234
716	Transmembrane amino acid transporter protein;		IPR013057
717	short chain dehydrogenase;		IPR002347
719	Proteolipid membrane potential modulator;	GO:0016021	IPR000612
722	Glutamine synthetase, catalytic domain;	GO:0004356,GO:0006807	IPR008146
723	Alcohol dehydrogenase GroES-like domain;	GO:0055114	IPR013154
723	Zinc-binding dehydrogenase;	GO:0055114	IPR013149
724	Alcohol dehydrogenase GroES-like domain;	GO:0055114	IPR013154
724	Zinc-binding dehydrogenase;	GO:0055114	IPR013149
727	Enoyl-(Acyl carrier protein) reductase;
729	Major Facilitator Superfamily;	GO:0016021,GO:0055085	IPR011701
730	Major Facilitator Superfamily;	GO:0016021,GO:0055085	IPR011701
732	Enoyl-CoA hydratase/isomerase;	GO:0003824,GO:0008152	IPR001753
736	Enoyl-(Acyl carrier protein) reductase;
739	Flavin-binding monooxygenase-like;	GO:0004499,GO:0050660,GO:0050661,GO:0055114	IPR020946
740	Eisosome component PIL1;		IPR028245
743	Major Facilitator Superfamily;	GO:0016021,GO:0055085	IPR011701
745	Amidase;		IPR023631
747	Luciferase-like monooxygenase;	GO:0016705,GO:0055114	IPR011251
752	Alcohol dehydrogenase GroES-like domain;	GO:0055114	IPR013154
752	Zinc-binding dehydrogenase;	GO:0055114	IPR013149
757	Transcription factor TFIIH complex subunit Tfb5;	GO:0000439,GO:0006289,GO:0006355	IPR009400
762	CoA-transferase family III;	GO:0003824	IPR003673
764	short chain dehydrogenase;		IPR002347
766	GPR1/FUN34/yaaH family;	GO:0016021	IPR000791
770	Protein of unknown function (DUF3712);		IPR022185
774	X-Pro dipeptidyl-peptidase C-terminal non-catalytic domain;	GO:0008239	IPR013736
774	X-Pro dipeptidyl-peptidase (S15 family);	GO:0016787	IPR000383
778	Aldo/keto reductase family;		IPR023210
782	Ketopantoate reductase PanE/ApbA;	GO:0008677,GO:0055114	IPR013332
782	Ketopantoate reductase PanE/ApbA C terminal;	GO:0016491,GO:0050661,GO:0055114	IPR013752
784	Enoyl-(Acyl carrier protein) reductase;
786	Enoyl-(Acyl carrier protein) reductase;
788	Carboxyl transferase domain;		IPR000022
792	Dienelactone hydrolase family;	GO:0016787	IPR002925
793	Major Facilitator Superfamily;	GO:0016021,GO:0055085	IPR011701
795	short chain dehydrogenase;		IPR002347
796	short chain dehydrogenase;		IPR002347
797	Putative cyclase;	GO:0004061,GO:0019441	IPR007325
798	Putative cyclase;	GO:0004061,GO:0019441	IPR007325
799	short chain dehydrogenase;		IPR002347
800	short chain dehydrogenase;		IPR002347
802	Amino-transferase class IV;	GO:0003824,GO:0008152	IPR001544
803	short chain dehydrogenase;		IPR002347
813	Coenzyme A transferase;	GO:0008152,GO:0008410	IPR004165
820	Major Facilitator Superfamily;	GO:0016021,GO:0055085	IPR011701
824	Zinc-binding dehydrogenase;	GO:0055114	IPR013149
824	N-terminal domain of oxidoreductase;
825	Major Facilitator Superfamily;	GO:0016021,GO:0055085	IPR011701
831	Inorganic pyrophosphatase;	GO:0000287,GO:0004427,GO:0005737,GO:0006796	IPR008162
839	Major Facilitator Superfamily;	GO:0016021,GO:0055085	IPR011701
841	UTP--glucose-1-phosphate uridylyltransferase;	GO:0008152,GO:0070569	IPR002618
846	GMC oxidoreductase;	GO:0016614,GO:0050660,GO:0055114	IPR000172
846	GMC oxidoreductase;	GO:0016614,GO:0055114	IPR007867
851	Amidohydrolase;	GO:0016787	IPR006680
853	Chromate transporter;	GO:0015109,GO:0015703	IPR003370
854	Chromate transporter;	GO:0015109,GO:0015703	IPR003370
856	Metallo-beta-lactamase superfamily;		IPR001279
861	alpha/beta hydrolase fold;		IPR000073
862	alpha/beta hydrolase fold;		IPR000073
863	Alcohol dehydrogenase GroES-like domain;	GO:0055114	IPR013154
863	Zinc-binding dehydrogenase;	GO:0055114	IPR013149
869	GPR1/FUN34/yaaH family;	GO:0016021	IPR000791
875	SnoaL-like domain;		IPR009959
876	SnoaL-like domain;		IPR009959
877	Membrane dipeptidase (Peptidase family M19);	GO:0006508,GO:0016805	IPR008257
884	Major Facilitator Superfamily;	GO:0016021,GO:0055085	IPR011701
885	Major Facilitator Superfamily;	GO:0016021,GO:0055085	IPR011701
887	Flavodoxin;	GO:0010181	IPR008254
887	FAD binding domain;	GO:0016491,GO:0055114	IPR003097
887	Oxidoreductase NAD-binding domain;	GO:0016491,GO:0055114	IPR001433
898	AIR carboxylase;	GO:0006189	IPR000031
901	Aldehyde dehydrogenase family;	GO:0008152,GO:0016491,GO:0055114	IPR015590
904	Nucleotidyl transferase;	GO:0009058,GO:0016779	IPR005835
904	Bacterial transferase hexapeptide (six repeats);		IPR001451
905	SOR/SNZ family;	GO:0042819,GO:0042823	IPR001852
908	Acyl-CoA dehydrogenase, middle domain;	GO:0003995,GO:0055114	IPR006091
908	Acyl-CoA oxidase;	GO:0003997,GO:0005777,GO:0006635,GO:0055114	IPR002655
908	Acyl-coenzyme A oxidase N-terminal;		IPR029320
915	NUDIX domain;	GO:0016787	IPR000086
925	Cytochrome P450;	GO:0005506,GO:0016705,GO:0020037,GO:0055114	IPR001128
929	Major Facilitator Superfamily;	GO:0016021,GO:0055085	IPR011701
931	Flavin-binding monooxygenase-like;	GO:0004499,GO:0050660,GO:0050661,GO:0055114	IPR020946
932	Flavin-binding monooxygenase-like;	GO:0004499,GO:0050660,GO:0050661,GO:0055114	IPR020946
936	Mandelate racemase / muconate lactonizing enzyme, N-terminal domain;		IPR013341
936	Enolase C-terminal domain-like;		IPR029065
940	Major Facilitator Superfamily;	GO:0016021,GO:0055085	IPR011701
951	FKBP-type peptidyl-prolyl cis-trans isomerase;	GO:0006457	IPR001179
952	Aldo/keto reductase family;		IPR023210
956	FAD binding domain;	GO:0071949	IPR002938
965	Beta-eliminating lyase;	GO:0006520,GO:0016829	IPR001597
969	NADPH-dependent FMN reductase;	GO:0016491	IPR005025
970	NADPH-dependent FMN reductase;	GO:0016491	IPR005025
979	Methyltransferase domain;
985	Alcohol dehydrogenase GroES-like domain;	GO:0055114	IPR013154
985	Zinc-binding dehydrogenase;	GO:0055114	IPR013149
989	Cytochrome P450;	GO:0005506,GO:0016705,GO:0020037,GO:0055114	IPR001128
990	Cytochrome P450;	GO:0005506,GO:0016705,GO:0020037,GO:0055114	IPR001128
993	Flavin-binding monooxygenase-like;	GO:0004499,GO:0050660,GO:0050661,GO:0055114	IPR020946
995	Enoyl-CoA hydratase/isomerase;	GO:0003824,GO:0008152	IPR001753
996	Enoyl-(Acyl carrier protein) reductase;
999	Sugar (and other) transporter;	GO:0016021,GO:0022857,GO:0055085	IPR005828
1000	Metallo-beta-lactamase superfamily;		IPR001279
1001	Metallo-beta-lactamase superfamily;		IPR001279
1002	Enoyl-(Acyl carrier protein) reductase;
1008	2-oxoacid dehydrogenases acyltransferase (catalytic domain);	GO:0008152,GO:0016746	IPR001078
1008	Biotin-requiring enzyme;		IPR000089
1009	Enoyl-CoA hydratase/isomerase;	GO:0003824,GO:0008152	IPR001753
1026	PDZ domain;	GO:0005515	IPR001478
1026	PDZ-like domain;		IPR025926
1026	Trypsin-like peptidase domain;
1029	FAD binding domain;		IPR003953
1030	FAD binding domain;		IPR003953
1041	Transmembrane amino acid transporter protein;		IPR013057
1044	Thiolase, C-terminal domain;	GO:0008152,GO:0016747	IPR020617
1044	Thiolase, N-terminal domain;	GO:0008152,GO:0016747	IPR020616
1049	Hsp90 protein;	GO:0005524,GO:0006457,GO:0006950,GO:0051082	IPR001404
1049	Histidine kinase-, DNA gyrase B-, and HSP90-like ATPase;		IPR003594
1051	ChaC-like protein;		IPR006840
1055	Endoribonuclease L-PSP;		IPR006175
1057	HpcH/HpaI aldolase/citrate lyase family;	GO:0003824	IPR005000
1058	Mitochondrial carrier protein;		IPR018108
1060	Multicopper oxidase;	GO:0005507	IPR011707
1060	Multicopper oxidase;	GO:0005507,GO:0016491,GO:0055114	IPR011706
1060	Multicopper oxidase;	GO:0016491,GO:0055114	IPR001117
1065	Major Facilitator Superfamily;	GO:0016021,GO:0055085	IPR011701
1072	Sugar (and other) transporter;	GO:0016021,GO:0022857,GO:0055085	IPR005828
1075	Major Facilitator Superfamily;	GO:0016021,GO:0055085	IPR011701
1079	GDP dissociation inhibitor;	GO:0005092,GO:0007264	IPR018203
1081	Alcohol dehydrogenase GroES-like domain;	GO:0055114	IPR013154
1081	Zinc-binding dehydrogenase;	GO:0055114	IPR013149
1087	Amidase;		IPR023631
1089	Major Facilitator Superfamily;	GO:0016021,GO:0055085	IPR011701
1090	Cytochrome P450;	GO:0005506,GO:0016705,GO:0020037,GO:0055114	IPR001128
1091	Cytochrome P450;	GO:0005506,GO:0016705,GO:0020037,GO:0055114	IPR001128
1092	Putative cyclase;	GO:0004061,GO:0019441	IPR007325
1094	short chain dehydrogenase;		IPR002347
1094	Enoyl-(Acyl carrier protein) reductase;
1095	Enoyl-(Acyl carrier protein) reductase;
1097	Sugar (and other) transporter;	GO:0016021,GO:0022857,GO:0055085	IPR005828
1098	Adenylosuccinate lyase C-terminus;		IPR019468
1098	Lyase;		IPR022761
1101	short chain dehydrogenase;		IPR002347
1102	Major Facilitator Superfamily;	GO:0016021,GO:0055085	IPR011701
1105	Amino acid permease;	GO:0006810,GO:0016020,GO:0055085	IPR004841
1113	Glutathione S-transferase, N-terminal domain;	GO:0005515	IPR004045
1113	Glutathione S-transferase, C-terminal domain;		IPR004046
1114	Glutathione S-transferase, N-terminal domain;	GO:0005515	IPR004045
1114	Glutathione S-transferase, C-terminal domain;		IPR004046
1115	Mitochondrial carrier protein;		IPR018108
1116	Urease, gamma subunit;	GO:0016151,GO:0043419	IPR002026
1116	Amidohydrolase family;	GO:0016787	IPR006680
1116	Urease beta subunit;		IPR002019
1116	Urease alpha-subunit, N-terminal domain;		IPR011612
1124	Aldo/keto reductase family;		IPR023210
1131	RNase H;	GO:0003676,GO:0004523	IPR002156
1131	Caulimovirus viroplasmin;		IPR011320
1132	RNase H;	GO:0003676,GO:0004523	IPR002156
1132	Caulimovirus viroplasmin;		IPR011320
1146	Synaptobrevin;	GO:0016021,GO:0016192	IPR001388
1146	Regulated-SNARE-like domain;		IPR010908
1149	Iron-containing alcohol dehydrogenase;	GO:0016491,GO:0046872,GO:0055114	IPR001670
1153	Copper amine oxidase, enzyme domain;	GO:0005507,GO:0008131,GO:0009308,GO:0048038,GO:0055114	IPR015798
1153	Copper amine oxidase, N2 domain;	GO:0005507,GO:0008131,GO:0009308,GO:0048038,GO:0055114	IPR015800
1153	Copper amine oxidase, N3 domain;	GO:0005507,GO:0008131,GO:0009308,GO:0048038,GO:0055114	IPR015802
1159	Ubiquitin-conjugating enzyme;		IPR000608
1169	NADH:flavin oxidoreductase / NADH oxidase family;	GO:0010181,GO:0016491,GO:0055114	IPR001155
1170	NADH:flavin oxidoreductase / NADH oxidase family;	GO:0010181,GO:0016491,GO:0055114	IPR001155
1177	Enoyl-(Acyl carrier protein) reductase;
1178	Enoyl-(Acyl carrier protein) reductase;
1179	Alanine dehydrogenase/PNT, N-terminal domain;		IPR007886
1180	Alanine dehydrogenase/PNT, N-terminal domain;		IPR007886
1184	Iron-containing alcohol dehydrogenase;	GO:0016491,GO:0046872,GO:0055114	IPR001670
1187	Stress responsive A/B Barrel Domain;		IPR013097
1199	FAD binding domain;	GO:0071949	IPR002938
1199	Phenol hydroxylase, C-terminal dimerisation domain;		IPR012941
1200	FAD binding domain;	GO:0071949	IPR002938
1200	Phenol hydroxylase, C-terminal dimerisation domain;		IPR012941
1201	SMP-30/Gluconolaconase/LRE-like region;		IPR013658
1203	Alpha/beta hydrolase family;		IPR000073
1206	alpha/beta hydrolase fold;		IPR000073
1207	Dioxygenase;	GO:0003824,GO:0006725,GO:0008199,GO:0055114	IPR000627
1207	Catechol dioxygenase N terminus;	GO:0005506,GO:0009712,GO:0018576,GO:0055114	IPR007535
1214	Sugar (and other) transporter;	GO:0016021,GO:0022857,GO:0055085	IPR005828
1220	Shikimate kinase;		IPR031322
1221	Cytochrome P450;	GO:0005506,GO:0016705,GO:0020037,GO:0055114	IPR001128
1224	WD domain, G-beta repeat;	GO:0005515	IPR001680
1224	Tup N-terminal;		IPR013890
1225	Dehydratase family;	GO:0003824,GO:0008152	IPR000581
1238	ABC transporter transmembrane region;	GO:0005524,GO:0006810,GO:0016021,GO:0042626,GO:0055085	IPR011527
1238	ABC transporter;	GO:0005524,GO:0016887	IPR003439
1239	ABC transporter transmembrane region;	GO:0005524,GO:0006810,GO:0016021,GO:0042626,GO:0055085	IPR011527
1239	ABC transporter;	GO:0005524,GO:0016887	IPR003439
1240	Enoyl-(Acyl carrier protein) reductase;
1242	Protein of unknown function (DUF1446);		IPR010839
1243	Protein of unknown function (DUF1446);		IPR010839
1245	Protein kinase domain;	GO:0004672,GO:0005524,GO:0006468	IPR000719
1247	Major Facilitator Superfamily;	GO:0016021,GO:0055085	IPR011701
1254	Aminotransferase class-III;	GO:0008483,GO:0030170	IPR005814
1260	SelR domain;	GO:0033743,GO:0055114	IPR002579
1261	SelR domain;	GO:0033743,GO:0055114	IPR002579
1262	Major Facilitator Superfamily;	GO:0016021,GO:0055085	IPR011701
1273	Protein kinase domain;	GO:0004672,GO:0005524,GO:0006468	IPR000719
1277	Sterol methyltransferase C-terminal;	GO:0006694,GO:0008168	IPR013705
1277	Methyltransferase domain;	GO:0008152,GO:0008168	IPR013216
1282	Mitochondrial biogenesis AIM24;		IPR002838
1283	Sugar (and other) transporter;	GO:0016021,GO:0022857,GO:0055085	IPR005828
1284	Sugar (and other) transporter;	GO:0016021,GO:0022857,GO:0055085	IPR005828
1302	Endoribonuclease L-PSP;		IPR006175
1303	Major Facilitator Superfamily;	GO:0016021,GO:0055085	IPR011701
1307	2OG-Fe(II) oxygenase superfamily;	GO:0016491,GO:0055114	IPR005123
1307	non-haem dioxygenase in morphine synthesis N-terminal;		IPR026992
1318	Amino acid permease;	GO:0006810,GO:0016020,GO:0055085	IPR004841
1323	SET domain;	GO:0005515	IPR001214
1324	SET domain;	GO:0005515	IPR001214
1332	Ras family;	GO:0005525,GO:0007264	IPR001806
1345	HORMA domain;		IPR003511
1346	Got1/Sft2-like family;	GO:0016192	IPR007305
1347	Got1/Sft2-like family;	GO:0016192	IPR007305
1364	Amino acid permease;	GO:0003333,GO:0015171,GO:0016020	IPR002293
1370	DEAD/DEAH box helicase;	GO:0003676,GO:0005524	IPR011545
1370	Helicase conserved C-terminal domain;		IPR001650
1371	Sugar (and other) transporter;	GO:0016021,GO:0022857,GO:0055085	IPR005828
1389	Hydantoinase/oxoprolinase;	GO:0016787	IPR002821
1389	Hydantoinase/oxoprolinase N-terminal region;		IPR008040
1389	Protein of unknown function (DUF917);		IPR010318
1403	FAD-binding domain;	GO:0016491,GO:0055114	IPR013112
1403	Ferric reductase NAD binding domain;	GO:0016491,GO:0055114	IPR013121
1403	Ferric reductase like transmembrane component;		IPR013130
1411	Aldo/keto reductase family;		IPR023210
1413	Oxidoreductase NAD-binding domain;	GO:0016491,GO:0055114	IPR001433
1413	Globin;	GO:0019825,GO:0020037	IPR000971
1413	Oxidoreductase FAD-binding domain;		IPR008333
1417	His Kinase A (phospho-acceptor) domain;	GO:0000155,GO:0007165	IPR003661
1417	Response regulator receiver domain;	GO:0000160	IPR001789
1417	Histidine kinase-, DNA gyrase B-, and HSP90-like ATPase;		IPR003594
1431	Mitochondrial carrier protein;		IPR018108
1433	Zinc knuckle;	GO:0003676,GO:0008270	IPR001878
1433	KH domain;	GO:0003723	IPR004088
1433	Splicing factor 1 helix-hairpin domain;		IPR032570
1436	Polynucleotide kinase 3 phosphatase;		IPR013954
1436	AAA domain;
1443	Aconitase C-terminal domain;	GO:0008152	IPR000573
1443	Aconitase family (aconitate hydratase);	GO:0008152	IPR001030
1445	AMP-binding enzyme;	GO:0003824,GO:0008152	IPR000873
1445	AMP-binding enzyme C-terminal domain;		IPR025110
1446	AMP-binding enzyme;	GO:0003824,GO:0008152	IPR000873
1446	AMP-binding enzyme C-terminal domain;		IPR025110
1452	ATP-NAD kinase;	GO:0003951,GO:0006741,GO:0008152	IPR002504
1454	FAD-binding domain;	GO:0016491,GO:0055114	IPR013112
1454	Ferric reductase NAD binding domain;	GO:0016491,GO:0055114	IPR013121
1454	Ferric reductase like transmembrane component;		IPR013130
1460	Sugar (and other) transporter;	GO:0016021,GO:0022857,GO:0055085	IPR005828
1461	short chain dehydrogenase;		IPR002347
1462	short chain dehydrogenase;		IPR002347
1463	Taurine catabolism dioxygenase TauD, TfdA family;	GO:0016491,GO:0055114	IPR003819
1464	FAD binding domain;	GO:0071949	IPR002938
1465	FAD binding domain;	GO:0071949	IPR002938
1466	Retinal pigment epithelial membrane protein;	GO:0016702,GO:0055114	IPR004294
1469	Putative cyclase;	GO:0004061,GO:0019441	IPR007325
1470	E1-E2 ATPase;	GO:0000166,GO:0046872	IPR008250
1470	Cation transporter/ATPase, N-terminus;		IPR004014
1470	Cation transporting ATPase, C-terminus;		IPR006068
1470	Cation transport ATPase (P-type);
1470	haloacid dehalogenase-like hydrolase;
1472	Protein of unknown function (DUF1446);		IPR010839
1478	ABC transporter;	GO:0005524,GO:0016887	IPR003439
1488	FAD binding domain;	GO:0016491,GO:0055114	IPR003097
1488	Oxidoreductase NAD-binding domain;	GO:0016491,GO:0055114	IPR001433
1488	Pyruvate ferredoxin/flavodoxin oxidoreductase;	GO:0016903,GO:0055114	IPR019752
1499	Aldehyde dehydrogenase family;	GO:0008152,GO:0016491,GO:0055114	IPR015590
1512	Intron-binding protein aquarius N-terminus;		IPR032174
1512	AAA domain;
1533	Metallo-beta-lactamase superfamily;		IPR001279
1543	AIR synthase related protein, C-terminal domain;		IPR010918
1543	CobB/CobQ-like glutamine amidotransferase domain;
1572	Protein kinase domain;	GO:0004672,GO:0005524,GO:0006468	IPR000719
1572	Protein kinase C terminal domain;	GO:0004674,GO:0005524,GO:0006468	IPR017892
1572	Hr1 repeat;	GO:0007165	IPR011072
1572	Phorbol esters/diacylglycerol binding domain (C1 domain);	GO:0035556	IPR002219
1587	Zinc-finger double-stranded RNA-binding;		IPR022755
1588	Zinc-finger double-stranded RNA-binding;		IPR022755
1589	Aldose 1-epimerase;	GO:0005975,GO:0016853	IPR008183
1593	UcrQ family;	GO:0008121	IPR004205
1594	UcrQ family;	GO:0008121	IPR004205
1606	Ctr copper transporter family;	GO:0005375,GO:0016021,GO:0035434	IPR007274
1609	Cyclin, N-terminal domain;		IPR006671
1609	Cyclin C-terminal domain;		IPR031658
1610	Cyclin, N-terminal domain;		IPR006671
1610	Cyclin C-terminal domain;		IPR031658
1614	Protein of unknown function (DUF2433);		IPR018829
1625	Cwf15/Cwc15 cell cycle control protein;	GO:0000398,GO:0005681	IPR006973
1625	Putative threonine/serine exporter;		IPR010619
1625	Threonine/Serine exporter, ThrE;		IPR024528
1626	Cwf15/Cwc15 cell cycle control protein;	GO:0000398,GO:0005681	IPR006973
1646	Histidine phosphatase superfamily (branch 2);	GO:0003993	IPR000560
1646	RimK-like ATP-grasp domain;		IPR013651
1652	Thiamine pyrophosphate enzyme, central domain;	GO:0000287,GO:0030976	IPR012000
1652	Thiamine pyrophosphate enzyme, C-terminal TPP binding domain;	GO:0003824,GO:0030976	IPR011766
1652	Thiamine pyrophosphate enzyme, N-terminal TPP binding domain;	GO:0030976	IPR012001
1660	tRNAHis guanylyltransferase;	GO:0000287,GO:0006400,GO:0008193	IPR024956
1660	Thg1 C terminal domain;		IPR025845
1669	Cytochrome P450;	GO:0005506,GO:0016705,GO:0020037,GO:0055114	IPR001128
1672	Putative cyclase;	GO:0004061,GO:0019441	IPR007325
1696	Semialdehyde dehydrogenase, dimerisation domain;	GO:0003942,GO:0005737,GO:0008652,GO:0016620,GO:0046983,GO:0055114	IPR012280
1696	Semialdehyde dehydrogenase, NAD binding domain;	GO:0016620,GO:0051287,GO:0055114	IPR000534
1697	Semialdehyde dehydrogenase, dimerisation domain;	GO:0003942,GO:0005737,GO:0008652,GO:0016620,GO:0046983,GO:0055114	IPR012280
1697	Semialdehyde dehydrogenase, NAD binding domain;	GO:0016620,GO:0051287,GO:0055114	IPR000534
1698	HMGL-like;	GO:0003824	IPR000891
1698	LeuA allosteric (dimerisation) domain;	GO:0003852,GO:0009098	IPR013709
1730	Sugar (and other) transporter;	GO:0016021,GO:0022857,GO:0055085	IPR005828
1744	SH3 domain;	GO:0005515	IPR001452
1744	BAR domain;	GO:0005515,GO:0005737	IPR004148
1757	Phosphomethylpyrimidine kinase;		IPR013749
1771	2OG-Fe(II) oxygenase superfamily;	GO:0016491,GO:0055114	IPR005123
1771	non-haem dioxygenase in morphine synthesis N-terminal;		IPR026992
1787	Fatty acid hydroxylase superfamily;	GO:0005506,GO:0006633,GO:0016491,GO:0055114	IPR006694
1794	AMP-binding enzyme C-terminal domain;		IPR025110
1810	Sugar (and other) transporter;	GO:0016021,GO:0022857,GO:0055085	IPR005828
1811	Sugar (and other) transporter;	GO:0016021,GO:0022857,GO:0055085	IPR005828
1813	Aldo/keto reductase family;		IPR023210
1814	Enoyl-(Acyl carrier protein) reductase;
1815	Enoyl-(Acyl carrier protein) reductase;
1816	FMN-dependent dehydrogenase;	GO:0016491	IPR000262
1816	Cytochrome b5-like Heme/Steroid binding domain;		IPR001199
1818	short chain dehydrogenase;		IPR002347
1818	Enoyl-(Acyl carrier protein) reductase;
1820	Methyltransferase domain;
1839	NmrA-like family;		IPR008030
1845	PX domain;	GO:0035091	IPR001683
1845	Vps5 C terminal like;		IPR015404
1854	Taurine catabolism dioxygenase TauD, TfdA family;	GO:0016491,GO:0055114	IPR003819
1871	KH domain;	GO:0003723	IPR004088
1916	Iron-containing alcohol dehydrogenase;	GO:0016491,GO:0046872,GO:0055114	IPR001670
1926	Tetratricopeptide repeat;		IPR013105
1933	Mpv17 / PMP22 family;	GO:0016021	IPR007248
1944	Gamma-glutamyltranspeptidase;	GO:0003840,GO:0006749	IPR000101
2005	Arginase family;	GO:0046872	IPR006035
2046	short chain dehydrogenase;		IPR002347
2074	Redoxin;	GO:0016491	IPR013740
2090	Reticulon;		IPR003388
2119	FMN-dependent dehydrogenase;	GO:0016491	IPR000262
2119	Cytochrome b5-like Heme/Steroid binding domain;		IPR001199
2141	Ribosomal protein L14p/L23e;	GO:0003735,GO:0005840,GO:0006412	IPR000218
2189	Phosphoribosyl synthetase-associated domain;	GO:0000287,GO:0004749,GO:0009165	IPR005946
2189	N-terminal domain of ribose phosphate pyrophosphokinase;		IPR029099
2199	Amidohydrolase family;	GO:0016787	IPR006680
2208	NAD dependent epimerase/dehydratase family;	GO:0003824,GO:0050662	IPR001509
2215	Cation efflux family;	GO:0006812,GO:0008324,GO:0016021,GO:0055085	IPR002524
2232	ATP synthase;	GO:0015986,GO:0045261,GO:0046933,GO:0046961	IPR000131
2234	Sodium:solute symporter family;	GO:0005215,GO:0006810,GO:0016020,GO:0055085	IPR001734
2265	FAD dependent oxidoreductase;	GO:0016491,GO:0055114	IPR006076
2384	AMP-binding enzyme;	GO:0003824,GO:0008152	IPR000873
2384	AMP-binding enzyme C-terminal domain;		IPR025110
2391	Myosin head (motor domain);	GO:0003774,GO:0005524,GO:0016459	IPR001609
2391	Cytochrome b5-like Heme/Steroid binding domain;		IPR001199
2391	DEK C terminal domain;		IPR014876
2391	Chitin synthase;
2398	WD domain, G-beta repeat;	GO:0005515	IPR001680
2398	TUP1-like enhancer of split;	GO:0005634,GO:0006355	IPR011494
2398	HIRA B motif;		IPR019015
2415	Ribosomal Proteins L2, RNA binding domain;	GO:0003735,GO:0005622,GO:0005840,GO:0006412	IPR022666
2415	Ribosomal Proteins L2, C-terminal domain;	GO:0003735,GO:0005840,GO:0006412	IPR022669
2424	Oxidoreductase family, NAD-binding Rossmann fold;	GO:0016491	IPR000683
2482	Peroxisomal biogenesis factor 11 (PEX11);	GO:0005779,GO:0016559	IPR008733
2513	Berberine and berberine like;	GO:0016491,GO:0050660,GO:0055114	IPR012951
2513	FAD binding domain;	GO:0016491,GO:0050660,GO:0055114	IPR006094
2516	Cytochrome P450;	GO:0005506,GO:0016705,GO:0020037,GO:0055114	IPR001128
2518	ZIP Zinc transporter;	GO:0016020,GO:0030001,GO:0046873,GO:0055085	IPR003689
2519	Permease for cytosine/purines, uracil, thiamine, allantoin;	GO:0005215,GO:0016020,GO:0055085	IPR001248
2522	Carboxyl transferase domain;		IPR000022
2523	Major Facilitator Superfamily;	GO:0016021,GO:0055085	IPR011701
2524	short chain dehydrogenase;		IPR002347
2525	Malate/L-lactate dehydrogenase;	GO:0008152,GO:0016491,GO:0055114	IPR003767
2526	Cupin domain;		IPR013096
2527	Sulfatase;	GO:0008152,GO:0008484	IPR000917
2528	Aldehyde dehydrogenase family;	GO:0008152,GO:0016491,GO:0055114	IPR015590
2535	Anthranilate synthase component I, N terminal region;	GO:0009058,GO:0016833	IPR006805
2535	chorismate binding enzyme;		IPR015890
2541	Protein kinase domain;	GO:0004672,GO:0005524,GO:0006468	IPR000719
2542	AMP-binding enzyme;	GO:0003824,GO:0008152	IPR000873
2542	AMP-binding enzyme C-terminal domain;		IPR025110
2561	Eukaryotic aspartyl protease;		IPR033121
2569	Coatomer (COPI) alpha subunit C-terminus;	GO:0005198,GO:0005515,GO:0006886,GO:0016192,GO:0030126	IPR010714
2569	Coatomer WD associated region;	GO:0005198,GO:0006886,GO:0016192,GO:0030117	IPR006692
2569	WD domain, G-beta repeat;	GO:0005515	IPR001680
2577	Acetohydroxy acid isomeroreductase, catalytic domain;	GO:0004455,GO:0009082,GO:0055114	IPR000506
2577	Acetohydroxy acid isomeroreductase, NADPH-binding domain;		IPR013116
2583	Amidase;		IPR023631
2584	CS domain;		IPR007052
2597	Radical SAM superfamily;	GO:0003824,GO:0051536	IPR007197
2597	Biotin and Thiamin Synthesis associated domain;		IPR010722
2600	Proteasome subunit;	GO:0004298,GO:0005839,GO:0051603	IPR001353
2602	Prenyltransferase and squalene oxidase repeat;	GO:0003824	IPR001330
2604	Cellulase (glycosyl hydrolase family 5);	GO:0004553,GO:0005975	IPR001547
2605	Cytochrome P450;	GO:0005506,GO:0016705,GO:0020037,GO:0055114	IPR001128
2607	Eukaryotic initiation factor 4E;	GO:0003723,GO:0003743,GO:0005737,GO:0006413	IPR001040
2611	LSM domain;		IPR001163
2627	Ergosterol biosynthesis ERG4/ERG24 family;	GO:0016020	IPR001171
2628	Transmembrane amino acid transporter protein;		IPR013057
2634	short chain dehydrogenase;		IPR002347
2637	Misato Segment II tubulin-like domain;		IPR019605
2637	Tubulin domain;		IPR029209
2641	XRN 5'-3' exonuclease N-terminus;	GO:0003676,GO:0004527	IPR004859
2647	RanBP1 domain;	GO:0046907	IPR000156
2651	Synaptobrevin;	GO:0016021,GO:0016192	IPR001388
2651	Regulated-SNARE-like domain;		IPR010908
2664	emp24/gp25L/p24 family/GOLD;	GO:0006810,GO:0016021	IPR009038
2667	Aldehyde dehydrogenase family;	GO:0008152,GO:0016491,GO:0055114	IPR015590
2668	Zinc finger, C3HC4 type (RING finger);	GO:0046872	IPR018957
2668	IBR domain, a half RING-finger domain;		IPR002867
2680	Domain of unknown function (DUF1729);	GO:0004318,GO:0055114	IPR013565
2680	MaoC like domain;		IPR002539
2680	Acyl transferase domain;		IPR014043
2680	Starter unit:ACP transacylase in aflatoxin biosynthesis;		IPR032088
2680	N-terminal half of MaoC dehydratase;
2683	Protein of unknown function (DUF1777);		IPR013957
2692	WD domain, G-beta repeat;	GO:0005515	IPR001680
2694	Phospholipase D Active site motif;	GO:0003824	IPR001736
2694	PLD-like domain;		IPR025202
2696	Enoyl-(Acyl carrier protein) reductase;
2712	LMBR1-like membrane protein;		IPR006876
2725	Cytochrome P450;	GO:0005506,GO:0016705,GO:0020037,GO:0055114	IPR001128
2732	2OG-Fe(II) oxygenase superfamily;	GO:0016491,GO:0055114	IPR005123
2732	non-haem dioxygenase in morphine synthesis N-terminal;		IPR026992
2734	Major Facilitator Superfamily;	GO:0016021,GO:0055085	IPR011701
2736	Mitochondrial ribosomal protein L31;		IPR016340
2739	ATPase family associated with various cellular activities (AAA);	GO:0005524	IPR003959
2746	Glyoxalase/Bleomycin resistance protein/Dioxygenase superfamily;		IPR004360
2748	Domain of unknown function (DUF382);	GO:0005634	IPR007180
2748	PSP;		IPR006568
2751	Cation efflux family;	GO:0006812,GO:0008324,GO:0016021,GO:0055085	IPR002524
2754	Putative esterase;		IPR000801
2756	Clp protease;		IPR023562
2763	Flavin reductase like domain;	GO:0010181	IPR002563
2771	PX domain;	GO:0035091	IPR001683
2771	Vps5 C terminal like;		IPR015404
2806	VIT family;		IPR008217
2813	Aldo/keto reductase family;		IPR023210
2830	Multicopper oxidase;	GO:0005507	IPR011707
2830	Multicopper oxidase;	GO:0005507,GO:0016491,GO:0055114	IPR011706
2830	Multicopper oxidase;	GO:0016491,GO:0055114	IPR001117
2844	tRNA synthetases class I (M);	GO:0000166,GO:0004812,GO:0005524,GO:0006418	IPR015413
2853	PPIC-type PPIASE domain;
2874	SHR-binding domain of vacuolar-sorting associated protein 13;		IPR009543
2874	N-terminal region of Chorein or VPS13;		IPR026854
2874	Repeating coiled region of VPS13;		IPR031642
2874	Vacuolar-sorting-associated 13 protein C-terminal;		IPR031645
2874	Vacuolar sorting-associated protein 13, N-terminal;		IPR031646
2876	Translation initiation factor SUI1;	GO:0003743,GO:0006413	IPR001950
2881	Major Facilitator Superfamily;	GO:0016021,GO:0055085	IPR011701
2897	Urm1 (Ubiquitin related modifier);	GO:0005737,GO:0034227	IPR015221
2900	Histidine biosynthesis protein;	GO:0000105	IPR006062
2905	Der1-like family;
2915	Putative diphthamide synthesis protein;		IPR016435
2927	Cupin domain;		IPR013096
2930	Sulfatase-modifying factor enzyme 1;		IPR005532
2930	Histidine-specific methyltransferase, SAM-dependent;		IPR019257
2938	alpha/beta hydrolase fold;	GO:0008152,GO:0016787	IPR013094
2942	Sugar (and other) transporter;	GO:0016021,GO:0022857,GO:0055085	IPR005828
2943	Acyl-CoA dehydrogenase, middle domain;	GO:0003995,GO:0055114	IPR006091
2943	Acyl-CoA dehydrogenase, N-terminal domain;	GO:0008152,GO:0016627,GO:0050660,GO:0055114	IPR013786
2943	Acyl-CoA dehydrogenase, C-terminal domain;	GO:0016627,GO:0055114	IPR009075
2944	Enoyl-(Acyl carrier protein) reductase;
2945	Major Facilitator Superfamily;	GO:0016021,GO:0055085	IPR011701
2948	FAD binding domain;	GO:0071949	IPR002938
2949	FAD linked oxidases, C-terminal domain;	GO:0003824,GO:0050660	IPR004113
2949	FAD binding domain;	GO:0016491,GO:0050660,GO:0055114	IPR006094
2950	2OG-Fe(II) oxygenase superfamily;	GO:0016491,GO:0055114	IPR005123
2950	non-haem dioxygenase in morphine synthesis N-terminal;		IPR026992
2955	Elongation factor G, domain IV;	GO:0005525	IPR005517
2955	Elongation factor Tu domain 2;	GO:0005525	IPR004161
2955	Elongation factor G C-terminus;		IPR000640
2955	Elongation Factor G, domain II;		IPR009022
2955	Elongation factor Tu GTP binding domain;
2996	Phosphopantetheine attachment site;		IPR009081
3000	Ketopantoate reductase PanE/ApbA;	GO:0008677,GO:0055114	IPR013332
3000	Ketopantoate reductase PanE/ApbA C terminal;	GO:0016491,GO:0050661,GO:0055114	IPR013752
3002	Sec23/Sec24 zinc finger;	GO:0006886,GO:0006888,GO:0008270,GO:0030127	IPR006895
3002	Sec23/Sec24 helical domain;	GO:0006886,GO:0006888,GO:0030127	IPR006900
3002	Sec23/Sec24 trunk domain;	GO:0006886,GO:0006888,GO:0030127	IPR006896
3002	Gelsolin repeat;		IPR007123
3002	Sec23/Sec24 beta-sandwich domain;		IPR012990
3004	ANTH domain;	GO:0005543	IPR011417
3010	Nucleotide-sugar transporter;	GO:0000139,GO:0005351,GO:0008643,GO:0016021	IPR007271
3017	Diacylglycerol acyltransferase;	GO:0016747	IPR007130
3018	Piwi domain;	GO:0003676	IPR003165
3028	short chain dehydrogenase;		IPR002347
3039	short chain dehydrogenase;		IPR002347
3040	Carbon-nitrogen hydrolase;	GO:0006807,GO:0016810	IPR003010
3043	Ubiquitin fusion degradation protein UFD1;	GO:0006511	IPR004854
3052	Cytochrome c oxidase subunit IV;	GO:0004129	IPR004203
3065	WD domain, G-beta repeat;	GO:0005515	IPR001680
3065	Striatin family;		IPR013258
3095	YL1 nuclear protein C-terminal domain;		IPR013272
3097	Nuclear transport factor 2 (NTF2) domain;	GO:0005622,GO:0006810	IPR002075
3103	Fungal Zn(2)-Cys(6) binuclear cluster domain;	GO:0000981,GO:0005634,GO:0006355,GO:0008270	IPR001138
3118	Malate/L-lactate dehydrogenase;	GO:0008152,GO:0016491,GO:0055114	IPR003767
3123	NADH-ubiquinone oxidoreductase complex I, 21 kDa subunit;		IPR019721
3123	C-terminal of NADH-ubiquinone oxidoreductase 21 kDa subunit;		IPR024549
3128	Yip1 domain;	GO:0016020	IPR006977
3168	Clathrin adaptor complex small chain;		IPR022775
3183	E1-E2 ATPase;	GO:0000166,GO:0046872	IPR008250
3183	Cation transporter/ATPase, N-terminus;		IPR004014
3183	Cation transporting ATPase, C-terminus;		IPR006068
3183	haloacid dehalogenase-like hydrolase;
3188	alpha/beta hydrolase fold;		IPR000073
3215	Sybindin-like family;	GO:0006810,GO:0030008	IPR007233
3226	D-isomer specific 2-hydroxyacid dehydrogenase, NAD binding domain;	GO:0051287,GO:0055114	IPR006140
3235	ATP synthase E chain;	GO:0000276,GO:0015078,GO:0015986	IPR008386
3246	Dopa 4,5-dioxygenase family;		IPR014980
3256	NADH:ubiquinone oxidoreductase, NDUFS5-15kDa;		IPR019342
3280	Membrane dipeptidase (Peptidase family M19);	GO:0006508,GO:0016805	IPR008257
3298	UEV domain;	GO:0006464,GO:0015031	IPR008883
3298	Vps23 core domain;		IPR017916
3303	Ribosomal protein S21e;	GO:0003735,GO:0005622,GO:0005840,GO:0006412	IPR001931
3305	FAD dependent oxidoreductase;	GO:0016491,GO:0055114	IPR006076
3316	Taurine catabolism dioxygenase TauD, TfdA family;	GO:0016491,GO:0055114	IPR003819
3326	DNA-binding domain;	GO:0003677	IPR020838
3326	SNF2 family N-terminal domain;	GO:0005524	IPR000330
3326	Helicase conserved C-terminal domain;		IPR001650
3341	Major Facilitator Superfamily;	GO:0016021,GO:0055085	IPR011701
3352	Complex 1 protein (LYR family);		IPR008011
3360	WH1 domain;		IPR000697
3367	Suppressor of forked protein (Suf);	GO:0005634,GO:0006397	IPR008847
3399	Protein kinase domain;	GO:0004672,GO:0005524,GO:0006468	IPR000719
3404	Serine carboxypeptidase;	GO:0004185,GO:0006508	IPR001563
3413	FHA domain;	GO:0005515	IPR000253
3425	Putative cyclase;	GO:0004061,GO:0019441	IPR007325
3426	NAD(P)-binding Rossmann-like domain;
3427	NAD-dependent glycerol-3-phosphate dehydrogenase C-terminus;	GO:0004367,GO:0005975,GO:0055114	IPR006109
3427	NAD-dependent glycerol-3-phosphate dehydrogenase N-terminus;	GO:0016616,GO:0046168,GO:0051287,GO:0055114	IPR011128
3430	E1-E2 ATPase;	GO:0000166,GO:0046872	IPR008250
3430	Heavy-metal-associated domain;	GO:0030001,GO:0046872	IPR006121
3430	haloacid dehalogenase-like hydrolase;
3432	Glyoxalase/Bleomycin resistance protein/Dioxygenase superfamily;		IPR004360
3433	Amidohydrolase family;	GO:0016787	IPR006680
3434	Flavin-binding monooxygenase-like;	GO:0004499,GO:0050660,GO:0050661,GO:0055114	IPR020946
3435	Thiamine pyrophosphate enzyme, central domain;	GO:0000287,GO:0030976	IPR012000
3435	Thiamine pyrophosphate enzyme, C-terminal TPP binding domain;	GO:0003824,GO:0030976	IPR011766
3435	Thiamine pyrophosphate enzyme, N-terminal TPP binding domain;	GO:0030976	IPR012001
3436	Cytochrome P450;	GO:0005506,GO:0016705,GO:0020037,GO:0055114	IPR001128
3437	FAD binding domain;		IPR003953
3461	8-oxoguanine DNA glycosylase, N-terminal domain;	GO:0003684,GO:0006289,GO:0008534	IPR012904
3461	HhH-GPD superfamily base excision DNA repair protein;	GO:0006284	IPR003265
3471	PH domain;		IPR001849
3478	Protein kinase domain;	GO:0004672,GO:0005524,GO:0006468	IPR000719
3485	Phospholipase D Active site motif;	GO:0003824	IPR001736
3485	PX domain;	GO:0035091	IPR001683
3485	PLD-like domain;		IPR025202
3490	SPX domain;		IPR004331
3490	Zinc finger, C3HC4 type (RING finger);
3491	RecF/RecN/SMC N terminal domain;		IPR003395
3509	WD domain, G-beta repeat;	GO:0005515	IPR001680
3509	Anaphase-promoting complex subunit 4 WD40 domain;		IPR024977
3527	WH2 motif;	GO:0003779	IPR003124
3527	Cytoskeletal-regulatory complex EF hand;	GO:0005515	IPR000261
3527	Domain of unknown function (DUF1720);		IPR013182
3541	Amino acid permease;	GO:0003333,GO:0015171,GO:0016020	IPR002293
3549	Mitochondrial ATP synthase epsilon chain;	GO:0000275,GO:0015986,GO:0046933,GO:0046961	IPR006721
3550	Fructosamine kinase;		IPR016477
3558	Nucleolar RNA-binding protein, Nop10p family;	GO:0001522,GO:0030515,GO:0042254	IPR007264
3560	Domain of unknown function (DUF4748);		IPR031833
3569	FATC domain;	GO:0005515	IPR003152
3569	FAT domain;	GO:0005515	IPR003151
3569	Phosphatidylinositol 3- and 4-kinase;	GO:0016301	IPR000403
3597	Enoyl-(Acyl carrier protein) reductase;
3604	Mitochondrial carrier protein;		IPR018108
3630	Ribosomal protein S19;	GO:0003735,GO:0005840,GO:0006412	IPR002222
3637	Exonuclease;		IPR013520
3660	bZIP transcription factor;	GO:0003700,GO:0006355,GO:0043565	IPR004827
3660	Aft1 osmotic stress response (OSM) domain;		IPR020956
3660	Aft1 HRA domain;		IPR021755
3660	Aft1 HRR domain;		IPR021756
3682	LSM domain;		IPR001163
3720	Acyltransferase family;	GO:0016747	IPR002656
3729	HEAT repeat;	GO:0005515	IPR000357
3729	Importin-beta N-terminal domain;	GO:0006886,GO:0008536	IPR001494
3743	Flavin containing amine oxidoreductase;	GO:0016491,GO:0055114	IPR002937
3743	Endoribonuclease L-PSP;		IPR006175
3752	RNA recognition motif. (a.k.a. RRM, RBD, or RNP domain);	GO:0003676	IPR000504
3752	RING/Ubox like zinc-binding domain;
3763	Glucanosyltransferase;		IPR004886
3768	Translation machinery associated TMA7;		IPR015157
3787	Permease family;	GO:0005215,GO:0006810,GO:0016020,GO:0055085	IPR006043
3788	ATPase family associated with various cellular activities (AAA);	GO:0005524	IPR003959
3795	Flavodoxin domain;		IPR026816
3798	Staphylococcal nuclease homologue;		IPR016071
3803	LSM domain;		IPR001163
3807	S1 RNA binding domain;	GO:0003676	IPR003029
3807	SHS2 domain found in N terminus of Rpb7p/Rpc25p/MJ0397;	GO:0003899,GO:0006351	IPR005576
3808	Amidase;		IPR023631
3817	ATP synthase, Delta/Epsilon chain, beta-sandwich domain;	GO:0015986,GO:0045261,GO:0046933,GO:0046961	IPR020546
3843	Ribosomal protein S14p/S29e;	GO:0003735,GO:0005622,GO:0005840,GO:0006412	IPR001209
3844	N-terminal C2 in EEIG1 and EHBP1 proteins;		IPR019448
3869	DEAD/DEAH box helicase;	GO:0003676,GO:0005524	IPR011545
3869	Helicase conserved C-terminal domain;		IPR001650
3869	DSHCT (NUC185) domain;		IPR012961
3869	rRNA-processing arch domain;		IPR025696
3881	DnaJ domain;		IPR001623
3881	Domain of unknown function (DUF1977);		IPR015399
3883	NAD(P)-binding Rossmann-like domain;
3900	Ribosomal L37ae protein family;	GO:0003735,GO:0005622,GO:0005840,GO:0006412	IPR002674
3918	D-isomer specific 2-hydroxyacid dehydrogenase, catalytic domain;	GO:0008152,GO:0016616,GO:0051287,GO:0055114	IPR006139
3918	D-isomer specific 2-hydroxyacid dehydrogenase, NAD binding domain;	GO:0051287,GO:0055114	IPR006140
3930	PET assembly of cytochrome c oxidase, mitochondrial;		IPR031568
3945	Domain of Kin17 curved DNA-binding protein;		IPR019447
3947	Ubiquitin carboxyl-terminal hydrolase;		IPR028881
3956	Cytidine and deoxycytidylate deaminase zinc-binding region;	GO:0008270	IPR002125
3957	Major Facilitator Superfamily;	GO:0016021,GO:0055085	IPR011701
3962	Heavy-metal-associated domain;	GO:0030001,GO:0046872	IPR006121
3968	LSM domain;		IPR001163
3975	Variant SH3 domain;	GO:0005515	IPR001452
3986	E1-E2 ATPase;	GO:0000166,GO:0046872	IPR008250
3986	Cation transporter/ATPase, N-terminus;		IPR004014
3986	Cation transporting ATPase, C-terminus;		IPR006068
3986	haloacid dehalogenase-like hydrolase;		IPR023214
3986	Cation transport ATPase (P-type);
3990	Protein of unknown function (DUF1295);		IPR010721
3994	Domain of unknown function (DUF4149);		IPR025423
4003	Mitochondrial ribosomal protein L51 / S25 / CI-B8 domain;		IPR007741
4015	Complex1_LYR-like;
4050	Sugar (and other) transporter;	GO:0016021,GO:0022857,GO:0055085	IPR005828
4053	Glyoxalase/Bleomycin resistance protein/Dioxygenase superfamily;		IPR004360
4053	Glyoxalase/Bleomycin resistance protein/Dioxygenase superfamily;
4054	Glutathione-dependent formaldehyde-activating enzyme;	GO:0008152,GO:0016846	IPR006913
4057	Domain of unknown function (DUF3425);		IPR021833
4058	Major Facilitator Superfamily;	GO:0016021,GO:0055085	IPR011701
4063	Phytanoyl-CoA dioxygenase (PhyH);		IPR008775
4064	Phosphotransferase enzyme family;		IPR002575
4065	Pyridine nucleotide-disulphide oxidoreductase;	GO:0016491,GO:0055114	IPR023753
4065	FAD binding domain;	GO:0071949	IPR002938
4066	Fumarylacetoacetate (FAA) hydrolase family;	GO:0003824,GO:0008152	IPR011234
4068	Cytochrome P450;	GO:0005506,GO:0016705,GO:0020037,GO:0055114	IPR001128
4075	S25 ribosomal protein;		IPR004977
4096	MOSC domain;	GO:0003824,GO:0030151,GO:0030170	IPR005302
4096	MOSC N-terminal beta barrel domain;		IPR005303
4115	Methyltransferase domain;
4131	ZIP Zinc transporter;	GO:0016020,GO:0030001,GO:0046873,GO:0055085	IPR003689
4153	Golgi phosphoprotein 3 (GPP34);	GO:0048193,GO:0070273	IPR008628
4160	NAD binding domain of 6-phosphogluconate dehydrogenase;	GO:0004616,GO:0055114	IPR006115
4160	NAD-binding of NADP-dependent 3-hydroxyisobutyrate dehydrogenase;	GO:0051287	IPR029154
4165	Oxysterol-binding protein;		IPR000648
4182	Pyridoxal-phosphate dependent enzyme;		IPR001926
4206	SAM domain (Sterile alpha motif);	GO:0005515	IPR001660
4206	HMG (high mobility group) box;		IPR009071
4228	Ribosomal protein S28e;	GO:0003735,GO:0005622,GO:0005840,GO:0006412	IPR000289
4248	Ribosomal L38e protein family;	GO:0003735,GO:0005622,GO:0005840,GO:0006412	IPR002675
4257	SWIB/MDM2 domain;	GO:0005515	IPR003121
4257	DEK C terminal domain;		IPR014876
4264	Domain of unknown function (DUF4188);		IPR025444
4297	PAP2 superfamily;		IPR000326
4304	Protein of unknown function (DUF2985);		IPR021369
4337	Glycosyl transferase family 4;	GO:0008963,GO:0016021	IPR000715
4342	Aminotransferase class I and II;	GO:0009058,GO:0030170	IPR004839
4352	Alcohol dehydrogenase GroES-like domain;	GO:0055114	IPR013154
4352	Zinc-binding dehydrogenase;	GO:0055114	IPR013149
4356	Protein of unknown function (DUF1446);		IPR010839
4365	LSM domain;		IPR001163
4378	Heat shock factor binding protein 1;		IPR009643
4391	Cyclin, C-terminal domain;	GO:0005634	IPR004367
4391	Cyclin, N-terminal domain;		IPR006671
4410	Major Facilitator Superfamily;	GO:0016021,GO:0055085	IPR011701
4412	Pex2 / Pex12 amino terminal region;		IPR006845
4419	LSM domain;		IPR001163
4456	Glycosyl hydrolase family 76;		IPR005198
4482	Serine carboxypeptidase;	GO:0004185,GO:0006508	IPR001563
4487	CHD5-like protein;	GO:0071816	IPR028945
4489	Surface antigen;	GO:0019867	IPR000184
4521	Cytochrome oxidase c subunit VIb;	GO:0004129,GO:0005739	IPR003213
4522	Arginine-tRNA-protein transferase, C terminus;	GO:0004057,GO:0016598	IPR007472
4522	Arginine-tRNA-protein transferase, N terminus;	GO:0004057,GO:0016598	IPR007471
4550	WD domain, G-beta repeat;	GO:0005515	IPR001680
4631	Ion channel regulatory protein UNC-93;		IPR010291
4645	Exportin 1-like protein;		IPR013598
4684	Microsomal signal peptidase 25 kDa subunit (SPC25);	GO:0005787,GO:0006465,GO:0008233,GO:0016021	IPR009582
4702	Cytochrome b5-like Heme/Steroid binding domain;		IPR001199
4708	HbrB-like;		IPR013745
4736	FHA domain;	GO:0005515	IPR000253
4763	Peptidase inhibitor I78 family;		IPR021719
4766	Cytochrome c oxidase subunit VIIc;	GO:0004129	IPR004202
4784	Phosphoesterase family;	GO:0016788	IPR007312
4798	Got1/Sft2-like family;	GO:0016192	IPR007305
4815	Phosphotyrosyl phosphate activator (PTPA) protein;	GO:0019211	IPR004327
4818	Dual specificity phosphatase, catalytic domain;	GO:0006470,GO:0008138	IPR000340
4818	Dual specificity protein phosphatase, N-terminal half;		IPR029260
4819	Transcription factor Pcc1;		IPR015419
4850	Magnesium transporter NIPA;	GO:0015095,GO:0015693,GO:0016021	IPR008521
4899	Amino acid permease;	GO:0003333,GO:0015171,GO:0016020	IPR002293
4908	SNF5 / SMARCB1 / INI1;	GO:0000228,GO:0006338	IPR006939
4916	Exocyst complex component Sec3;		IPR019160
4916	Exocyst complex component SEC3 N-terminal PIP2 binding PH;		IPR028258
4922	Domain of unknown function (DUF3425);		IPR021833
4944	Dienelactone hydrolase family;	GO:0016787	IPR002925
4967	RNA recognition motif. (a.k.a. RRM, RBD, or RNP domain);	GO:0003676	IPR000504
5002	Phospholipid-translocating P-type ATPase C-terminal;		IPR032630
5002	Phospholipid-translocating ATPase N-terminal;		IPR032631
5002	haloacid dehalogenase-like hydrolase;
5082	AMP-binding enzyme;	GO:0003824,GO:0008152	IPR000873
5082	AMP-binding enzyme C-terminal domain;		IPR025110
5086	Major Facilitator Superfamily;	GO:0016021,GO:0055085	IPR011701
5089	Multicopper oxidase;	GO:0005507	IPR011707
5089	Multicopper oxidase;	GO:0005507,GO:0016491,GO:0055114	IPR011706
5089	Multicopper oxidase;	GO:0016491,GO:0055114	IPR001117
5090	Alcohol dehydrogenase GroES-like domain;	GO:0055114	IPR013154
5090	Zinc-binding dehydrogenase;	GO:0055114	IPR013149
5093	Enoyl-(Acyl carrier protein) reductase;
5094	Major Facilitator Superfamily;	GO:0016021,GO:0055085	IPR011701
5095	FAD binding domain;	GO:0071949	IPR002938
5096	FAD binding domain;	GO:0071949	IPR002938
5097	Enoyl-(Acyl carrier protein) reductase;
5098	short chain dehydrogenase;		IPR002347
5099	Class II Aldolase and Adducin N-terminal domain;		IPR001303
5100	Major Facilitator Superfamily;	GO:0016021,GO:0055085	IPR011701
5112	Complex1_LYR-like;
5122	Sugar (and other) transporter;	GO:0016021,GO:0022857,GO:0055085	IPR005828
5154	Acylphosphatase;		IPR001792
5155	Yeast cortical protein KAR9;		IPR013889
5169	Major Facilitator Superfamily;	GO:0016021,GO:0055085	IPR011701
5180	Fungal Zn(2)-Cys(6) binuclear cluster domain;	GO:0000981,GO:0005634,GO:0006355,GO:0008270	IPR001138
5180	Fungal specific transcription factor domain;	GO:0003677,GO:0005634,GO:0006351,GO:0008270	IPR007219
5182	Protein kinase domain;	GO:0004672,GO:0005524,GO:0006468	IPR000719
5182	P21-Rho-binding domain;		IPR000095
5203	HMG (high mobility group) box;		IPR009071
5218	SMP-30/Gluconolaconase/LRE-like region;		IPR013658
5227	LSM domain;		IPR001163
5236	Ribosomal protein S8;	GO:0003735,GO:0005840,GO:0006412	IPR000630
5276	N-terminal domain from the human glycogen debranching enzyme;		IPR029436
5276	Central domain of human glycogen debranching enzyme;		IPR032788
5276	Amylo-alpha-1,6-glucosidase;		IPR032790
5276	Glucanotransferase of human glycogen debranching enzyme;		IPR032792
5279	Ribosomal protein S13/S18;	GO:0003723,GO:0003735,GO:0005622,GO:0005840,GO:0006412	IPR001892
5282	Polysaccharide deacetylase;	GO:0005975,GO:0016810	IPR002509
5295	Histidine phosphatase superfamily (branch 1);		IPR013078
5298	Uncharacterised protein family UPF0047;		IPR001602
5309	Eukaryotic initiation factor 4E;	GO:0003723,GO:0003743,GO:0005737,GO:0006413	IPR001040
5338	Beta-lactamase;		IPR001466
5349	Blt1 N-terminal domain;
5349	Get5 carboxyl domain;
5367	Uncharacterized conserved protein (DUF2183);		IPR019236
5377	Serine carboxypeptidase;	GO:0004185,GO:0006508	IPR001563
5405	Fumarylacetoacetate (FAA) hydrolase family;	GO:0003824,GO:0008152	IPR011234
5417	WD domain, G-beta repeat;	GO:0005515	IPR001680
5422	Alcohol dehydrogenase GroES-like domain;	GO:0055114	IPR013154
5422	Zinc-binding dehydrogenase;	GO:0055114	IPR013149
5422	Alcohol dehydrogenase GroES-associated;		IPR027399
5432	Prenyltransferase and squalene oxidase repeat;	GO:0003824	IPR001330
5435	GRIM-19 protein;		IPR009346
5455	Nuclear pore complex assembly;		IPR025151
5457	Protein kinase domain;	GO:0004672,GO:0005524,GO:0006468	IPR000719
5457	Ubiquitin associated domain (UBA);	GO:0004674	IPR013896
5457	Adenylate sensor of SNF1-like protein kinase;		IPR032270
5460	Splicing factor 3B subunit 10 (SF3b10);		IPR009846
5465	NmrA-like family;		IPR008030
5485	RTA1 like protein;	GO:0006950,GO:0016021	IPR007568
5508	Protein of unknown function (DUF2611);		IPR021278
5548	Ubiquinol-cytochrome C reductase, UQCRX/QCR9 like;	GO:0005743,GO:0005750,GO:0006122	IPR008027
5564	Emopamil binding protein;	GO:0016021,GO:0016125,GO:0047750	IPR007905
5572	Zinc finger, C2H2 type;	GO:0046872	IPR007087
5648	Alg9-like mannosyltransferase family;	GO:0016757	IPR005599
5654	Uncharacterized conserved protein;		IPR019371
5657	NAD dependent epimerase/dehydratase family;	GO:0003824,GO:0050662	IPR001509
5707	Protein kinase domain;	GO:0004672,GO:0005524,GO:0006468	IPR000719
5712	E1-E2 ATPase;	GO:0000166,GO:0046872	IPR008250
5712	Cation transporter/ATPase, N-terminus;		IPR004014
5712	Cation transporting ATPase, C-terminus;		IPR006068
5712	Cation transport ATPase (P-type);
5712	haloacid dehalogenase-like hydrolase;
5735	AMP-binding enzyme;	GO:0003824,GO:0008152	IPR000873
5735	DMAP1-binding Domain;		IPR010506
5738	UreF;	GO:0006807,GO:0016151	IPR002639
5741	BAH domain;	GO:0003682	IPR001025
5741	PHD-finger;
5741	PHD-zinc-finger like domain;
5745	Ring finger domain;	GO:0005515,GO:0008270	IPR001841
5745	PA domain;		IPR003137
5752	Enoyl-(Acyl carrier protein) reductase;
5755	SOCE-associated regulatory factor of calcium homoeostasis;	GO:0030176,GO:2001256	IPR009567
5764	ATP synthase j chain;	GO:0015078,GO:0015986,GO:0045263	IPR006995
5769	Inhibitor of growth proteins N-terminal histone-binding;		IPR024610
5780	GAT domain;	GO:0005622,GO:0006886	IPR004152
5780	VHS domain;	GO:0006886	IPR002014
5780	Adaptin C-terminal domain;	GO:0006886,GO:0016192,GO:0030131	IPR008152
5781	Protein kinase domain;	GO:0004672,GO:0005524,GO:0006468	IPR000719
5791	Uncharacterised protein family (UPF0203);		IPR007918
5809	LSM domain;		IPR001163
5810	Protein kinase domain;	GO:0004672,GO:0005524,GO:0006468	IPR000719
5823	Aldehyde dehydrogenase family;	GO:0008152,GO:0016491,GO:0055114	IPR015590
5828	N-terminal domain of CBF1 interacting co-repressor CIR;		IPR019339
5828	Pre-mRNA splicing factor;		IPR022209
5841	Phosphatidylinositol-specific phospholipase C, Y domain;	GO:0004435,GO:0006629,GO:0007165,GO:0035556	IPR001711
5841	Phosphatidylinositol-specific phospholipase C, X domain;		IPR000909
5856	NADH-ubiquinone oxidoreductase B18 subunit (NDUFB7);	GO:0003954,GO:0005739,GO:0008137	IPR008698
5858	Ubiquitin-conjugating enzyme;		IPR000608
5879	Fungal specific transcription factor domain;	GO:0003677,GO:0005634,GO:0006351,GO:0008270	IPR007219
5886	Acetyltransferase (GNAT) domain;	GO:0008080	IPR000182
5896	Lysine methyltransferase;		IPR019410
5909	Major Facilitator Superfamily;	GO:0016021,GO:0055085	IPR011701
5932	Cytochrome c oxidase assembly protein PET191;		IPR018793
5958	Stress responsive A/B Barrel Domain;		IPR013097
5967	Maintenance of mitochondrial morphology protein 1;		IPR019411
5984	DSS1/SEM1 family;	GO:0006406,GO:0008541,GO:0043248	IPR007834
6022	Antibiotic biosynthesis monooxygenase;		IPR007138
6035	NADH-ubiquinone oxidoreductase B12 subunit family;	GO:0005739,GO:0005747,GO:0022900	IPR012576
6037	Ribosomal protein S30;	GO:0003735,GO:0005622,GO:0005840,GO:0006412	IPR006846
6038	SET domain;	GO:0005515	IPR001214
6080	Domain of unknown function (DUF202);		IPR003807
6085	RNA recognition motif. (a.k.a. RRM, RBD, or RNP domain);	GO:0003676	IPR000504
6085	U1 small nuclear ribonucleoprotein of 70kDa MW N terminal;		IPR022023
6092	V-type ATPase 116kDa subunit family;	GO:0015078,GO:0015991,GO:0033179	IPR002490
6093	FAD binding domain;	GO:0016491,GO:0050660,GO:0055114	IPR006094
6101	Fungal specific transcription factor domain;	GO:0003677,GO:0005634,GO:0006351,GO:0008270	IPR007219
6103	Ctr copper transporter family;	GO:0005375,GO:0016021,GO:0035434	IPR007274
6106	Glyoxalase/Bleomycin resistance protein/Dioxygenase superfamily;		IPR004360
6107	Thioesterase superfamily;		IPR006683
6108	Kelch motif;	GO:0005515	IPR006652
6108	Galactose oxidase, central domain;
6109	ABC transporter transmembrane region;	GO:0005524,GO:0006810,GO:0016021,GO:0042626,GO:0055085	IPR011527
6109	ABC transporter;	GO:0005524,GO:0016887	IPR003439
6111	Putative cyclase;	GO:0004061,GO:0019441	IPR007325
6113	Aconitase C-terminal domain;	GO:0008152	IPR000573
6113	Aconitase family (aconitate hydratase);	GO:0008152	IPR001030
6116	Berberine and berberine like;	GO:0016491,GO:0050660,GO:0055114	IPR012951
6116	FAD binding domain;	GO:0016491,GO:0050660,GO:0055114	IPR006094
6118	2OG-Fe(II) oxygenase superfamily;	GO:0016491,GO:0055114	IPR005123
6118	non-haem dioxygenase in morphine synthesis N-terminal;		IPR026992
6120	FAD binding domain;	GO:0071949	IPR002938
6121	FAD binding domain;	GO:0016491,GO:0050660,GO:0055114	IPR006094
6123	Sugar (and other) transporter;	GO:0016021,GO:0022857,GO:0055085	IPR005828
6125	Isocitrate/isopropylmalate dehydrogenase;	GO:0016616,GO:0055114	IPR024084
6126	Major Facilitator Superfamily;	GO:0016021,GO:0055085	IPR011701
6129	FAD binding domain;	GO:0071949	IPR002938
6130	Aldehyde dehydrogenase family;	GO:0008152,GO:0016491,GO:0055114	IPR015590
6131	Dioxygenase;	GO:0003824,GO:0006725,GO:0008199,GO:0055114	IPR000627
6131	Catechol dioxygenase N terminus;	GO:0005506,GO:0009712,GO:0018576,GO:0055114	IPR007535
6132	Cytochrome P450;	GO:0005506,GO:0016705,GO:0020037,GO:0055114	IPR001128
6134	GMC oxidoreductase;	GO:0016614,GO:0050660,GO:0055114	IPR000172
6134	GMC oxidoreductase;	GO:0016614,GO:0055114	IPR007867
6143	Eukaryotic cytochrome b561;		IPR006593
6150	Inositol monophosphatase family;	GO:0046854	IPR000760
6151	Dehydroquinase class II;	GO:0003855	IPR001874
6154	Reactive mitochondrial oxygen species modulator 1;		IPR018450
6160	Smr domain;		IPR002625
6161	short chain dehydrogenase;		IPR002347
6166	Nucleoporin autopeptidase;	GO:0005643,GO:0006810	IPR007230
6166	Nuclear protein 96;		IPR021967
6166	Nucleoporin FG repeat region;		IPR025574
6171	MAGE family;		IPR002190
6172	Glycosyl hydrolase family 20, catalytic domain;	GO:0004553,GO:0005975	IPR015883
6172	beta-acetyl hexosaminidase like;		IPR029019
6174	Dopey, N-terminal;		IPR007249
6184	LIM-domain binding protein;
6189	Fungal potassium channel;	GO:0005887,GO:0015079,GO:0071805	IPR031606
6195	Flavin-binding monooxygenase-like;	GO:0004499,GO:0050660,GO:0050661,GO:0055114	IPR020946
6196	Fungal specific transcription factor domain;	GO:0003677,GO:0005634,GO:0006351,GO:0008270	IPR007219
6197	Sel1 repeat;		IPR006597
6202	MRC1-like domain;		IPR018564
6206	Aminotransferase class I and II;	GO:0009058,GO:0030170	IPR004839
6208	PHD-finger;	GO:0005515	IPR019787
6209	Transcription factor subunit Med10 of Mediator complex;	GO:0001104,GO:0006357,GO:0016592	IPR019145
6214	Phosphatidylinositol-glycan biosynthesis class S protein;	GO:0016255,GO:0042765	IPR019540
6217	MBOAT, membrane-bound O-acyltransferase family;		IPR004299
6219	DExH-box splicing factor binding site;		IPR026822
6225	Alpha/beta hydrolase family;		IPR000073
6238	alpha/beta hydrolase fold;		IPR000073
6240	Zinc knuckle;	GO:0003676,GO:0008270	IPR001878
6241	Myb-like DNA-binding domain;		IPR001005
6242	IPT/TIG domain;	GO:0005515	IPR002909
6242	Ankyrin repeats (many copies);
6249	Ribosomal protein L19;	GO:0003735,GO:0005622,GO:0005840,GO:0006412	IPR001857
6250	Pregnancy-associated plasma protein-A;		IPR008754
6251	LEM3 (ligand-effect modulator 3) family / CDC50 family;	GO:0016020	IPR005045
6253	Ribosomal protein L30p/L7e;		IPR016082
6256	BTB/POZ domain;	GO:0005515	IPR000210
6262	NUDIX domain;	GO:0016787	IPR000086
6264	Universal stress protein family;	GO:0006950	IPR006016
6265	Amino acid permease;	GO:0003333,GO:0015171,GO:0016020	IPR002293
6269	D-xylulose 5-phosphate/D-fructose 6-phosphate phosphoketolase;	GO:0005975,GO:0016832	IPR005593
6269	XFP C-terminal domain;	GO:0005975,GO:0016832	IPR018969
6269	XFP N-terminal domain;		IPR018970
6277	XPG N-terminal domain;	GO:0004518,GO:0006281	IPR006085
6277	Temperature dependent protein affecting M2 dsRNA replication;		IPR022039
6277	Temperature dependent protein affecting M2 dsRNA replication;		IPR022040
6281	LSM domain;		IPR001163
6284	Dolichol-phosphate mannosyltransferase subunit 3 (DPM3);		IPR013174
6285	DASH complex subunit Dad3;	GO:0008608,GO:0042729,GO:0072686	IPR013965
6289	Cytochrome c oxidase biogenesis protein Cmc1 like;		IPR013892
6296	WD domain, G-beta repeat;	GO:0005515	IPR001680
6296	UTP15 C terminal;	GO:0005730,GO:0006364	IPR018983
6297	Permease for cytosine/purines, uracil, thiamine, allantoin;	GO:0005215,GO:0016020,GO:0055085	IPR001248
6298	Protein of unknown function (DUF1765);		IPR013887
6306	Leucine rich repeat;	GO:0005515	IPR001611
6306	RAM signalling pathway protein;		IPR019487
6318	Mitochondrial 39-S ribosomal protein L47 (MRP-L47);	GO:0003735,GO:0005761,GO:0006412	IPR010729
6320	Oxidoreductase family, C-terminal alpha/beta domain;	GO:0008152,GO:0016491,GO:0055114	IPR004104
6320	Oxidoreductase family, NAD-binding Rossmann fold;	GO:0016491	IPR000683
6321	FAD linked oxidases, C-terminal domain;	GO:0003824,GO:0050660	IPR004113
6321	FAD binding domain;	GO:0016491,GO:0050660,GO:0055114	IPR006094
6328	Nse1 non-SMC component of SMC5-6 complex;	GO:0006281,GO:0030915	IPR011513
6328	RING-like domain;		IPR014857
6332	Dolichol phosphate-mannose biosynthesis regulatory protein (DPM2);	GO:0019348,GO:0030176,GO:0030234	IPR009914
6336	DHHC palmitoyltransferase;	GO:0008270	IPR001594
6338	short chain dehydrogenase;		IPR002347
6341	Thioredoxin;	GO:0045454	IPR013766
6342	Rit1 DUSP-like domain;		IPR033421
6342	Rit1 N-terminal domain;		IPR033449
6344	Down-regulated in metastasis;		IPR011430
6345	Amidohydrolase family;	GO:0016787	IPR006680
6346	Domain of unknown function (DUF427);		IPR007361
6350	OPT oligopeptide transporter protein;	GO:0055085	IPR004813
6356	Peptidase family M20/M25/M40;	GO:0008152,GO:0016787	IPR002933
6357	Type I 3-dehydroquinase;	GO:0003855	IPR001381
6357	Shikimate dehydrogenase substrate binding domain;	GO:0004764,GO:0055114	IPR013708
6357	EPSP synthase (3-phosphoshikimate 1-carboxyvinyltransferase);	GO:0016765	IPR001986
6357	3-dehydroquinate synthase;		IPR030960
6357	Shikimate kinase;		IPR031322
6361	Mitochondrial ribosomal subunit S27;		IPR013219
6363	GGL domain;	GO:0004871,GO:0005834,GO:0007186	IPR015898
6365	WSC domain;		IPR002889
6366	Ribosomal L29e protein family;	GO:0003735,GO:0005622,GO:0005840,GO:0006412	IPR002673
6367	Protein of unknown function (DUF3602);		IPR022024
6371	PCI domain;	GO:0005515	IPR000717
6374	Complex 1 protein (LYR family);		IPR008011
6379	Major Facilitator Superfamily;	GO:0016021,GO:0055085	IPR011701
6385	Optic atrophy 3 protein (OPA3);		IPR010754
6391	Meiotic cell cortex C-terminal pleckstrin homology;	GO:0005515,GO:0005543,GO:0005938,GO:0032065	IPR024774
6396	Ring finger domain;	GO:0005515,GO:0008270	IPR001841
6400	Forkhead domain;	GO:0003700,GO:0006355,GO:0043565	IPR001766
6400	FHA domain;	GO:0005515	IPR000253
6405	Domain of unknown function (DUF4440);		IPR027843
6406	Gar1/Naf1 RNA binding region;	GO:0001522,GO:0042254	IPR007504
6416	WH2 motif;	GO:0003779	IPR003124
6419	CPL (NUC119) domain;	GO:0003723	IPR012959
6440	Major Facilitator Superfamily;	GO:0016021,GO:0055085	IPR011701
6444	Cyclophilin type peptidyl-prolyl cis-trans isomerase/CLD;	GO:0000413,GO:0003755,GO:0006457	IPR002130
6444	RNA recognition motif. (a.k.a. RRM, RBD, or RNP domain);	GO:0003676	IPR000504
6447	Amidase;		IPR023631
6450	Amino acid permease;	GO:0003333,GO:0015171,GO:0016020	IPR002293
6451	FUN14 family;		IPR007014
6456	Tim10/DDP family zinc finger;		IPR004217
6459	Sel1 repeat;		IPR006597
6463	Alcohol dehydrogenase GroES-like domain;	GO:0055114	IPR013154
6463	Zinc-binding dehydrogenase;
6469	PLD-like domain;		IPR025202
6478	NMDA receptor-regulated protein 1;		IPR021183
6478	Anaphase-promoting complex, cyclosome, subunit 3;
6485	Semialdehyde dehydrogenase, NAD binding domain;	GO:0016620,GO:0051287,GO:0055114	IPR000534
6485	Amino acid kinase family;		IPR001048
6485	NAT, N-acetyltransferase, of N-acetylglutamate synthase;		IPR006855
6490	Pyridoxamine 5'-phosphate oxidase;
6493	T5orf172 domain;		IPR018306
6497	Phosphatidylethanolamine-binding protein;		IPR008914
6499	Maf1 regulator;	GO:0016480	IPR015257
6500	Acetyltransferase (GNAT) family;	GO:0008080	IPR000182
6507	Carboxylesterase family;		IPR002018
6508	short chain dehydrogenase;		IPR002347
6516	Major Facilitator Superfamily;	GO:0016021,GO:0055085	IPR011701
6520	alpha/beta hydrolase fold;	GO:0008152,GO:0016787	IPR013094
6521	Cytochrome P450;	GO:0005506,GO:0016705,GO:0020037,GO:0055114	IPR001128
6522	Flavin-binding monooxygenase-like;	GO:0004499,GO:0050660,GO:0050661,GO:0055114	IPR020946
6524	Domain of unknown function (DUF427);		IPR007361
6526	NAD dependent epimerase/dehydratase family;	GO:0003824,GO:0050662	IPR001509
6527	Rhomboid family;	GO:0004252,GO:0016021	IPR022764
6532	Domain of unknown function (DUF3425);		IPR021833
6551	Sugar (and other) transporter;	GO:0016021,GO:0022857,GO:0055085	IPR005828
6552	short chain dehydrogenase;		IPR002347
6553	Aldehyde dehydrogenase family;	GO:0008152,GO:0016491,GO:0055114	IPR015590
6554	2OG-Fe(II) oxygenase superfamily;	GO:0016491,GO:0055114	IPR005123
6554	non-haem dioxygenase in morphine synthesis N-terminal;		IPR026992
6555	FAD binding domain;	GO:0071949	IPR002938
6556	2OG-Fe(II) oxygenase superfamily;	GO:0016491,GO:0055114	IPR005123
6556	non-haem dioxygenase in morphine synthesis N-terminal;		IPR026992
6557	Taurine catabolism dioxygenase TauD, TfdA family;	GO:0016491,GO:0055114	IPR003819
6558	MRG;		IPR026541
6560	FAD binding domain;	GO:0071949	IPR002938
6562	Amidohydrolase;	GO:0016787	IPR006680
6563	Alpha/beta hydrolase family;		IPR000073
6564	Carboxylesterase family;		IPR002018
6566	Cytochrome P450;	GO:0005506,GO:0016705,GO:0020037,GO:0055114	IPR001128
6569	FAD binding domain;	GO:0071949	IPR002938
6575	Enoyl-(Acyl carrier protein) reductase;
6578	NAD(P)H-binding;		IPR016040
6582	HECT-domain (ubiquitin-transferase);	GO:0004842	IPR000569
6582	Domain of Unknown Function (DUF908);		IPR010309
6582	Domain of Unknown Function (DUF913);		IPR010314
6582	Domain of unknown function (DUF4414);		IPR025527
6592	Disintegrin;		IPR001762
6592	Metallo-peptidase family M12;
6597	Fungal specific transcription factor domain;	GO:0003677,GO:0005634,GO:0006351,GO:0008270	IPR007219
6598	Ubiquitin carboxyl-terminal hydrolase, family 1;	GO:0004843,GO:0005622,GO:0006511	IPR001578
6602	Chitin synthase N-terminal;	GO:0004100	IPR013616
6602	Chitin synthase;	GO:0004100,GO:0006031	IPR004834
6615	Folliculin-interacting protein N-terminus;		IPR028084
6616	Transketolase, thiamine diphosphate binding domain;		IPR005474
6616	Transketolase, pyrimidine binding domain;		IPR005475
6616	Transketolase, C-terminal domain;		IPR033248
6624	Hypothetical protein FLILHELTA;		IPR018811
6628	Class II histone deacetylase complex subunits 2 and 3;	GO:0016575,GO:0070823	IPR021006
6629	TFIIH C1-like domain;	GO:0006281,GO:0008270	IPR004595
6629	Ssl1-like;		IPR007198
6635	Aspartyl protease;	GO:0004190,GO:0006508	IPR019103
6635	UBA/TS-N domain;		IPR015940
6649	CENP-S protein;	GO:0071821	IPR029003
6652	Ribonuclease H2 non-catalytic subunit (Ylr154p-like);		IPR013924
6654	Metallo-beta-lactamase superfamily;		IPR001279
6659	Oxidoreductase family, NAD-binding Rossmann fold;	GO:0016491	IPR000683
6662	DASH complex subunit Dam1;	GO:0008608,GO:0042729,GO:0072686	IPR013962
6663	CUE domain;	GO:0005515	IPR003892
6665	eIF4-gamma/eIF5/eIF2-epsilon;	GO:0005515	IPR003307
6665	Nucleotidyl transferase;	GO:0009058,GO:0016779	IPR005835
6665	Bacterial transferase hexapeptide (six repeats);		IPR001451
6669	Acetyltransferase (GNAT) family;	GO:0008080	IPR000182
6669	His(2)-Cys(2) zinc finger;		IPR015416
6675	Lipase (class 3);	GO:0006629	IPR002921
6681	Protein of unknown function (DUF1688);		IPR012469
6690	Putative serine esterase (DUF676);		IPR007751
6695	Peroxisomal membrane anchor protein (Pex14p) conserved region;		IPR006785
6698	RNA polymerases M/15 Kd subunit;	GO:0006351	IPR001529
6701	WD domain, G-beta repeat;	GO:0005515	IPR001680
6701	Beige/BEACH domain;		IPR000409
6701	PH domain associated with Beige/BEACH;		IPR023362
6701	Concanavalin A-like lectin/glucanases superfamily;
6706	Alcohol dehydrogenase GroES-like domain;	GO:0055114	IPR013154
6706	Zinc-binding dehydrogenase;	GO:0055114	IPR013149
6710	Fungal specific transcription factor domain;	GO:0003677,GO:0005634,GO:0006351,GO:0008270	IPR007219
6714	alpha/beta hydrolase fold;	GO:0008152,GO:0016787	IPR013094
6716	PHD-finger;	GO:0005515	IPR019787
6716	JmjC domain, hydroxylase;		IPR003347
6717	RING-variant domain;	GO:0008270	IPR011016
6729	Ammonium Transporter Family;	GO:0008519,GO:0015696,GO:0016020	IPR024041
6732	Cupin domain;		IPR013096
6737	PhoD-like phosphatase;		IPR018946
6740	Golgi CORVET complex core vacuolar protein 8;		IPR025941
6742	Anaphase-promoting complex APC subunit CDC26;	GO:0005680,GO:0030071,GO:0031145	IPR018860
6746	Amino acid permease;	GO:0003333,GO:0015171,GO:0016020	IPR002293
6751	Amino acid permease;	GO:0003333,GO:0015171,GO:0016020	IPR002293
6753	Squalene/phytoene synthase;	GO:0009058,GO:0016740	IPR002060
6758	ABC transporter;	GO:0005524,GO:0016887	IPR003439
6758	ABC transporter;		IPR032781
6768	Endoribonuclease L-PSP;		IPR006175
6771	Acetyltransferase (GNAT) family;	GO:0008080	IPR000182
6777	Proteolipid membrane potential modulator;	GO:0016021	IPR000612
6778	WD domain, G-beta repeat;	GO:0005515	IPR001680
6778	Zinc-ribbon, C4HC2 type;
6780	Predicted coiled-coil protein (DUF2205);		IPR019357
6783	DnaJ domain;		IPR001623
6785	Macrophage migration inhibitory factor (MIF);		IPR001398
6787	Eukaryotic aspartyl protease;		IPR033121
6788	Proteasome assembly chaperone 3;		IPR018788
6804	Ubiquitin-conjugating enzyme;		IPR000608
6819	Clathrin adaptor complex small chain;		IPR022775
6821	Zinc finger, C3HC4 type (RING finger);	GO:0046872	IPR018957
6825	Leucine rich repeat;	GO:0005515	IPR001611
6825	Leucine Rich repeat;	GO:0005515	IPR001611
6839	Sugar (and other) transporter;	GO:0016021,GO:0022857,GO:0055085	IPR005828
6840	alpha/beta hydrolase fold;		IPR000073
6849	Protein of unknown function (DUF3431);		IPR021838
6851	Phosphate transporter family;	GO:0005315,GO:0006817,GO:0016020	IPR001204
6858	Transmembrane amino acid transporter protein;		IPR013057
6860	Cytochrome P450;	GO:0005506,GO:0016705,GO:0020037,GO:0055114	IPR001128
6863	Serine carboxypeptidase S28;	GO:0006508,GO:0008236	IPR008758
6865	Major Facilitator Superfamily;	GO:0016021,GO:0055085	IPR011701
6876	Major Facilitator Superfamily;	GO:0016021,GO:0055085	IPR011701
6877	Sugar (and other) transporter;	GO:0016021,GO:0022857,GO:0055085	IPR005828
6883	Alcohol dehydrogenase GroES-like domain;	GO:0055114	IPR013154
6883	Zinc-binding dehydrogenase;	GO:0055114	IPR013149
6884	alpha/beta hydrolase fold;		IPR000073
6887	FAD binding domain;		IPR003953
6890	3-hydroxyacyl-CoA dehydrogenase, C-terminal domain;	GO:0003857,GO:0006631,GO:0016491,GO:0055114	IPR006108
6890	3-hydroxyacyl-CoA dehydrogenase, NAD binding domain;	GO:0003857,GO:0006631,GO:0016491,GO:0055114	IPR006176
6899	Uncharacterised protein family (UPF0075);	GO:0005524,GO:0006040,GO:0009254,GO:0016773	IPR005338
6900	Linear amide C-N hydrolases, choloylglycine hydrolase family;		IPR029132
6905	Peptidase family M20/M25/M40;	GO:0008152,GO:0016787	IPR002933
6905	Peptidase dimerisation domain;		IPR011650
6932	Outer membrane protein TOM13;	GO:0005741	IPR013262
6944	Glycosyl hydrolases family 17;	GO:0004553,GO:0005975	IPR000490
6949	Protein of unknown function (DUF2462);		IPR019034
6952	Sugar (and other) transporter;	GO:0016021,GO:0022857,GO:0055085	IPR005828
6955	Protein of unknown function (DUF2418);		IPR018819
6956	Acetyltransferase (GNAT) domain;	GO:0008080	IPR000182
6964	Mitochondrial ATPase inhibitor, IATP;	GO:0005739,GO:0032780,GO:0042030	IPR007648
6968	Protein of unknown function (DUF3533);		IPR022703
6972	Permease for cytosine/purines, uracil, thiamine, allantoin;	GO:0005215,GO:0016020,GO:0055085	IPR001248
6976	Enoyl-(Acyl carrier protein) reductase;
6982	FAD binding domain;	GO:0071949	IPR002938
6982	NAD(P)-binding Rossmann-like domain;
6983	Putative adipose-regulatory protein (Seipin);	GO:0019915	IPR009617
6986	Cupin-like domain;
6987	Alpha amylase, catalytic domain;	GO:0003824,GO:0005975	IPR006047
6990	RING-variant domain;	GO:0008270	IPR011016
6992	Stealth protein CR2, conserved region 2;	GO:0016772	IPR021520
6992	Stealth protein CR4, conserved region 4;		IPR031356
6992	Stealth protein CR1, conserved region 1;		IPR031358
6994	Pyridoxal-phosphate dependent enzyme;		IPR001926
6995	39S ribosomal protein L53/MRP-L53;		IPR019716
6996	Telomere length regulation protein;		IPR019337
7005	Prefoldin subunit;	GO:0006457,GO:0016272,GO:0051082	IPR002777
7010	Zinc-ribbon like family;		IPR031488
7011	Cytochrome P450;	GO:0005506,GO:0016705,GO:0020037,GO:0055114	IPR001128
7018	Voltage gated chloride channel;	GO:0005247,GO:0006821,GO:0016020,GO:0055085	IPR001807
7024	Glycosyl Hydrolase Family 88;		IPR010905
7029	Flavin-binding monooxygenase-like;	GO:0004499,GO:0050660,GO:0050661,GO:0055114	IPR020946
7029	NAD(P)-binding Rossmann-like domain;
7031	Vps51/Vps67;
7037	2OG-Fe(II) oxygenase superfamily;	GO:0016491,GO:0055114	IPR005123
7037	non-haem dioxygenase in morphine synthesis N-terminal;		IPR026992
7038	DNA polymerase family B;	GO:0000166,GO:0003677	IPR006134
7038	DNA polymerase family B, exonuclease domain;	GO:0008408	IPR006133
7038	C4-type zinc-finger of DNA polymerase delta;		IPR025687
7039	Fungal Zn(2)-Cys(6) binuclear cluster domain;	GO:0000981,GO:0005634,GO:0006355,GO:0008270	IPR001138
7045	Vacuolar import and degradation protein;		IPR018618
7047	POT family;	GO:0005215,GO:0006810,GO:0016020	IPR000109
7050	Glycosyl hydrolases family 43;	GO:0004553,GO:0005975	IPR006710
7058	Autophagocytosis associated protein, active-site domain;		IPR007135
7061	ATP adenylyltransferase;	GO:0003877	IPR019200
7064	Sugar (and other) transporter;	GO:0016021,GO:0022857,GO:0055085	IPR005828
7071	short chain dehydrogenase;		IPR002347
7085	short chain dehydrogenase;		IPR002347
7097	Glyoxalase/Bleomycin resistance protein/Dioxygenase superfamily;		IPR004360
7098	Alcohol dehydrogenase GroES-like domain;	GO:0055114	IPR013154
7098	Zinc-binding dehydrogenase;	GO:0055114	IPR013149
7100	MmgE/PrpD family;	GO:0016829	IPR005656
7101	short chain dehydrogenase;		IPR002347
7106	Fungal specific transcription factor domain;		IPR021858
7107	Acetyltransferase (GNAT) domain;	GO:0008080	IPR000182
7109	Isochorismatase family;	GO:0003824,GO:0008152	IPR000868
7112	Enoyl-(Acyl carrier protein) reductase;
7124	Enoyl-(Acyl carrier protein) reductase;
7137	Sugar (and other) transporter;	GO:0016021,GO:0022857,GO:0055085	IPR005828
7140	Shikimate dehydrogenase substrate binding domain;	GO:0004764,GO:0055114	IPR013708
7149	XPG I-region;	GO:0004518	IPR006086
7149	XPG N-terminal domain;	GO:0004518,GO:0006281	IPR006085
7149	Ubiquitin interaction motif;		IPR003903
7152	Complex 1 protein (LYR family);		IPR008011
7153	NmrA-like family;		IPR008030
7155	PA domain;		IPR003137
7155	Transferrin receptor-like dimerisation domain;		IPR007365
7155	Peptidase family M28;		IPR007484
7157	Cytochrome P450;	GO:0005506,GO:0016705,GO:0020037,GO:0055114	IPR001128
7158	Glutathione S-transferase N-terminal domain;		IPR012336
7158	Glutathione S-transferase, C-terminal domain;		IPR033468
7162	Putative threonine/serine exporter;		IPR010619
7162	Threonine/Serine exporter, ThrE;		IPR024528
7168	Lipase (class 3);	GO:0006629	IPR002921
7168	Lipase 3 N-terminal region;	GO:0016042	IPR005592
7169	4F5 protein family;		IPR007513
7174	Zinc finger C-x8-C-x5-C-x3-H type (and similar);	GO:0046872	IPR000571
7176	CHCH domain;		IPR010625
7182	Phytanoyl-CoA dioxygenase (PhyH);		IPR008775
7183	Transcription factor/nuclear export subunit protein 2;		IPR021418
7183	Transcription- and export-related complex subunit;		IPR021726
7183	THO complex subunit 2 N-terminus;		IPR032302
7189	PHD-finger;	GO:0005515	IPR019787
7190	Carbon-nitrogen hydrolase;	GO:0006807,GO:0016810	IPR003010
7190	NAD synthase;		IPR022310
7197	2Fe-2S iron-sulfur cluster binding domain;	GO:0009055,GO:0051536	IPR001041
7199	Domain of unknwon function (DUF3824);		IPR024436
7207	MAPEG family;		IPR001129
7210	Telomere capping, CST complex subunit;	GO:0016233,GO:0043047,GO:1990879	IPR024222
7213	FAD binding domain;	GO:0071949	IPR002938
7214	His Kinase A (phospho-acceptor) domain;	GO:0000155,GO:0007165	IPR003661
7214	Response regulator receiver domain;	GO:0000160	IPR001789
7214	PAS domain;		IPR000014
7214	Histidine kinase-, DNA gyrase B-, and HSP90-like ATPase;		IPR003594
7224	SET domain;	GO:0005515	IPR001214
7226	Glycosyl hydrolases family 18;	GO:0004553,GO:0005975	IPR001223
7227	Protein of unknown function (DUF3605);		IPR022036
7229	2OG-Fe(II) oxygenase superfamily;	GO:0016491,GO:0055114	IPR005123
7229	non-haem dioxygenase in morphine synthesis N-terminal;		IPR026992
7235	MED6 mediator sub complex component;	GO:0001104,GO:0006357,GO:0016592	IPR007018
7238	RNAse P Rpr2/Rpp21/SNM1 subunit domain;		IPR007175
7243	Acyltransferase family;	GO:0016747	IPR002656
7244	Enoyl-(Acyl carrier protein) reductase;
7247	Med18 protein;	GO:0001104,GO:0006357,GO:0016592	IPR019095
7257	Caleosin related protein;		IPR007736
7264	Aldehyde dehydrogenase family;	GO:0008152,GO:0016491,GO:0055114	IPR015590
7267	Amidohydrolase family;	GO:0016787	IPR006680
7269	Fungal specific transcription factor domain;	GO:0003677,GO:0005634,GO:0006351,GO:0008270	IPR007219
7283	Acetyltransferase (GNAT) domain;
7286	Amino acid permease;	GO:0003333,GO:0015171,GO:0016020	IPR002293
7291	Alcohol dehydrogenase GroES-like domain;	GO:0055114	IPR013154
7291	Zinc-binding dehydrogenase;	GO:0055114	IPR013149
7294	Fungal specific transcription factor domain;	GO:0003677,GO:0005634,GO:0006351,GO:0008270	IPR007219
7298	Enoyl-(Acyl carrier protein) reductase;
7303	Carbon-nitrogen hydrolase;	GO:0006807,GO:0016810	IPR003010
7304	FMN-dependent dehydrogenase;	GO:0016491	IPR000262
7317	FAD binding domain;	GO:0071949	IPR002938
7323	Glycosyl hydrolases family 43;	GO:0004553,GO:0005975	IPR006710
7326	Phosphoenolpyruvate phosphomutase;
7329	AMP-binding enzyme;	GO:0003824,GO:0008152	IPR000873
7329	AMP-binding enzyme C-terminal domain;		IPR025110
7331	Endoribonuclease L-PSP;		IPR006175
7341	Carboxylesterase family;		IPR002018
7348	Mitochondrial carrier protein;		IPR018108
7350	Beta-L-arabinofuranosidase, GH127;		IPR012878
7352	Glycosyl hydrolases family 31;	GO:0004553,GO:0005975	IPR000322
7352	Domain of unknown function (DUF4968);		IPR032513
7359	Fungal specific transcription factor domain;	GO:0003677,GO:0005634,GO:0006351,GO:0008270	IPR007219
7372	Ankyrin repeat;	GO:0005515	IPR002110
7372	Ankyrin repeats (3 copies);		IPR020683
7373	ATPase family associated with various cellular activities (AAA);	GO:0005524	IPR003959
7373	BCS1 N terminal;		IPR014851
7383	Complex 1 protein (LYR family);		IPR008011
7386	Cytochrome P450;	GO:0005506,GO:0016705,GO:0020037,GO:0055114	IPR001128
7388	Ribosome associated membrane protein RAMP4;	GO:0005783	IPR010580
7390	Peptidase family M1;	GO:0008237,GO:0008270	IPR014782
7390	ERAP1-like C-terminal domain;		IPR024571
7393	Taurine catabolism dioxygenase TauD, TfdA family;	GO:0016491,GO:0055114	IPR003819
7395	Isochorismatase family;	GO:0003824,GO:0008152	IPR000868
7403	Protein of unknown function (DUF423);		IPR006696
7407	Ring hydroxylating alpha subunit (catalytic domain);	GO:0005506,GO:0016708,GO:0019439,GO:0051537,GO:0055114	IPR015879
7407	Rieske [2Fe-2S] domain;	GO:0016491,GO:0051537,GO:0055114	IPR017941
7411	Glutathione-dependent formaldehyde-activating enzyme;	GO:0008152,GO:0016846	IPR006913
7415	Heterokaryon incompatibility protein (HET);		IPR010730
7417	Succinate dehydrogenase/Fumarate reductase transmembrane subunit;	GO:0016627	IPR000701
7423	PPR repeat family;		IPR002885
7433	Protein of unknown function (DUF2470);		IPR019595
7435	Major Facilitator Superfamily;	GO:0016021,GO:0055085	IPR011701
7437	alpha/beta hydrolase fold;		IPR000073
7439	DeoC/LacD family aldolase;	GO:0016829	IPR002915
7440	RF-1 domain;	GO:0003747,GO:0006415	IPR000352
7442	Glycosyl hydrolase family 76;		IPR005198
7444	DNA directed RNA polymerase, 7 kDa subunit;	GO:0003677,GO:0003899,GO:0006351	IPR006591
7457	Domain of unknown function (DUF543);		IPR007512
7459	Protein of unknown function (DUF498/DUF598);		IPR007523
7461	NMT1/THI5 like;		IPR015168
7471	Esterase PHB depolymerase;	GO:0005576	IPR010126
7475	Protein of unknown function (DUF1649);		IPR012445
7476	Cohesin loading factor;	GO:0007064	IPR019440
7477	PQ loop repeat;		IPR006603
7482	FAD binding domain;		IPR003953
7485	Cupin domain;		IPR013096
7488	short chain dehydrogenase;		IPR002347
7493	Alcohol dehydrogenase GroES-like domain;	GO:0055114	IPR013154
7493	Zinc-binding dehydrogenase;	GO:0055114	IPR013149
7513	Fumarylacetoacetate (FAA) hydrolase family;	GO:0003824,GO:0008152	IPR011234
7513	Serine aminopeptidase, S33;		IPR022742
7516	Sulfatase;	GO:0008152,GO:0008484	IPR000917
7516	Domain of unknown function (DUF4976);		IPR032506
7527	Glutathione S-transferase, N-terminal domain;	GO:0005515	IPR004045
7527	Glutathione S-transferase, C-terminal domain;		IPR004046
7536	Amino acid permease;	GO:0003333,GO:0015171,GO:0016020	IPR002293
7546	Sulfatase;	GO:0008152,GO:0008484	IPR000917
7555	Glutathione-dependent formaldehyde-activating enzyme;	GO:0008152,GO:0016846	IPR006913
7556	C2 domain;	GO:0005515	IPR000008
7556	Synaptotagmin-like mitochondrial-lipid-binding domain;	GO:0008289	IPR031468
7561	Putative peptidase family;		IPR029482
7578	CFEM domain;		IPR008427
7580	Methyltransferase domain;
7581	Cytochrome P450;	GO:0005506,GO:0016705,GO:0020037,GO:0055114	IPR001128
7584	Major Facilitator Superfamily;	GO:0016021,GO:0055085	IPR011701
7587	Alpha/beta hydrolase family;		IPR000073
7591	short chain dehydrogenase;		IPR002347
7594	Sugar (and other) transporter;	GO:0016021,GO:0022857,GO:0055085	IPR005828
7604	Carboxymuconolactone decarboxylase family;	GO:0051920,GO:0055114	IPR003779
7605	Flavin-binding monooxygenase-like;	GO:0004499,GO:0050660,GO:0050661,GO:0055114	IPR020946
7614	Acyl-CoA dehydrogenase, middle domain;	GO:0003995,GO:0055114	IPR006091
7614	Acyl-CoA dehydrogenase, C-terminal domain;	GO:0016627,GO:0055114	IPR009075
7623	Adenosine-deaminase (editase) domain;	GO:0003723,GO:0004000,GO:0006396	IPR002466
7629	G-patch domain;	GO:0003676	IPR000467
7632	Carboxymuconolactone decarboxylase family;	GO:0051920,GO:0055114	IPR003779
7640	Protein of unknown function (DUF3112);		IPR021460
7641	Domain of unknown function (DUF1989);		IPR018959
7642	Domain of unknown function (DUF4385);		IPR025494
7645	Phytanoyl-CoA dioxygenase (PhyH);		IPR008775
7649	Glycosyl transferase family 8;	GO:0016757	IPR002495
7650	NADH-ubiquinone oxidoreductase MWFE subunit;		IPR017384
7659	Stress-induced bacterial acidophilic repeat motif;		IPR019626
7664	AdoMet dependent proline di-methyltransferase;	GO:0006480,GO:0008168	IPR008576
7665	Uncharacterised conserved protein;	GO:0004518,GO:0034477	IPR027521
7668	Flavin containing amine oxidoreductase;	GO:0016491,GO:0055114	IPR002937
7670	Fungal Zn(2)-Cys(6) binuclear cluster domain;	GO:0000981,GO:0005634,GO:0006355,GO:0008270	IPR001138
7672	Zinc-binding;
7678	Fungal Zn(2)-Cys(6) binuclear cluster domain;	GO:0000981,GO:0005634,GO:0006355,GO:0008270	IPR001138
7678	Fungal specific transcription factor domain;	GO:0003677,GO:0005634,GO:0006351,GO:0008270	IPR007219
7682	Taurine catabolism dioxygenase TauD, TfdA family;	GO:0016491,GO:0055114	IPR003819
7688	POT family;	GO:0005215,GO:0006810,GO:0016020	IPR000109
7695	Phenazine biosynthesis-like protein;	GO:0003824,GO:0009058	IPR003719
7697	Isochorismatase family;	GO:0003824,GO:0008152	IPR000868
7698	Eukaryotic initiation factor 4E;	GO:0003723,GO:0003743,GO:0005737,GO:0006413	IPR001040
7699	short chain dehydrogenase;		IPR002347
7706	Exonuclease;		IPR013520
7707	Phospholipase_D-nuclease N-terminal;		IPR027379
7709	Amidase;		IPR023631
7719	Alcohol dehydrogenase GroES-like domain;	GO:0055114	IPR013154
7721	Tetratricopeptide repeat;
7724	DJ-1/PfpI family;		IPR002818
7729	Major Facilitator Superfamily;	GO:0016021,GO:0055085	IPR011701
7733	Domain of unknown function (DUF1772);		IPR013901
7734	Major Facilitator Superfamily;	GO:0016021,GO:0055085	IPR011701
7738	NAD binding domain of 6-phosphogluconate dehydrogenase;	GO:0004616,GO:0055114	IPR006115
7738	NAD-binding of NADP-dependent 3-hydroxyisobutyrate dehydrogenase;	GO:0051287	IPR029154
7748	SET domain;	GO:0005515	IPR001214
7755	Proline dehydrogenase;		IPR002872
7759	Enoyl-(Acyl carrier protein) reductase;
7761	Transmembrane amino acid transporter protein;		IPR013057
7764	Fasciclin domain;		IPR000782
7765	Transmembrane amino acid transporter protein;		IPR013057
7771	Protein kinase domain;	GO:0004672,GO:0005524,GO:0006468	IPR000719
7776	Amidohydrolase family;	GO:0016787	IPR006680
7782	ZIP Zinc transporter;	GO:0016020,GO:0030001,GO:0046873,GO:0055085	IPR003689
7785	Cupin domain;		IPR013096
7786	AMP-binding enzyme;	GO:0003824,GO:0008152	IPR000873
7786	AMP-binding enzyme C-terminal domain;		IPR025110
7788	Major Facilitator Superfamily;	GO:0016021,GO:0055085	IPR011701
7804	X-Pro dipeptidyl-peptidase C-terminal non-catalytic domain;	GO:0008239	IPR013736
7804	X-Pro dipeptidyl-peptidase (S15 family);	GO:0016787	IPR000383
7813	Alcohol dehydrogenase GroES-like domain;	GO:0055114	IPR013154
7813	Zinc-binding dehydrogenase;	GO:0055114	IPR013149
7814	Sugar (and other) transporter;	GO:0016021,GO:0022857,GO:0055085	IPR005828
7816	Metallo-beta-lactamase superfamily;		IPR001279
7819	alpha/beta hydrolase fold;		IPR000073
7820	short chain dehydrogenase;		IPR002347
7821	Transketolase, thiamine diphosphate binding domain;		IPR005474
7821	Transketolase, pyrimidine binding domain;		IPR005475
7821	Transketolase, C-terminal domain;		IPR033248
7822	Enoyl-(Acyl carrier protein) reductase;
7831	Alcohol dehydrogenase GroES-like domain;	GO:0055114	IPR013154
7831	Zinc-binding dehydrogenase;	GO:0055114	IPR013149
7832	Beta-lactamase superfamily domain;		IPR001279
7832	DNA repair metallo-beta-lactamase;		IPR011084
7833	Carboxylesterase family;		IPR002018
7834	FAD binding domain;	GO:0071949	IPR002938
7835	CFEM domain;		IPR008427
7838	ESSS subunit of NADH:ubiquinone oxidoreductase (complex I);		IPR019329
7840	Subunit 17 of Mediator complex;	GO:0001104,GO:0006357,GO:0016592	IPR019313
7843	Fungal protein of unknown function (DUF1748);		IPR013726
7845	Protein of unknown function (DUF2665);	GO:0009306	IPR024242
7853	Sugar (and other) transporter;	GO:0016021,GO:0022857,GO:0055085	IPR005828
7858	Protein of unknown function (DUF3253);		IPR021660
7860	Acyl-CoA dehydrogenase, N-terminal domain;	GO:0008152,GO:0016627,GO:0050660,GO:0055114	IPR013786
7860	Acyl-CoA dehydrogenase, C-terminal domain;		IPR013107
7862	Glutathione-dependent formaldehyde-activating enzyme;	GO:0008152,GO:0016846	IPR006913
7864	Ribosomal protein L33;	GO:0003735,GO:0005622,GO:0005840,GO:0006412	IPR001705
7867	Major Facilitator Superfamily;	GO:0016021,GO:0055085	IPR011701
7868	Sugar (and other) transporter;	GO:0016021,GO:0022857,GO:0055085	IPR005828
7874	Protein of unknown function (DUF3140);		IPR021487
7875	Common central domain of tyrosinase;	GO:0008152,GO:0016491	IPR002227
7877	Hemerythrin HHE cation binding domain;		IPR012312
7880	Fingers domain of DNA polymerase lambda;	GO:0003677,GO:0005634,GO:0034061	IPR018944
7880	Helix-hairpin-helix domain;		IPR010996
7880	DNA polymerase beta palm;		IPR028207
7880	DNA polymerase beta thumb;		IPR029398
7887	Arylsulfotransferase (ASST);
7896	Permease for cytosine/purines, uracil, thiamine, allantoin;	GO:0005215,GO:0016020,GO:0055085	IPR001248
7901	Glyoxal oxidase N-terminus;		IPR009880
7903	Cytochrome P450;	GO:0005506,GO:0016705,GO:0020037,GO:0055114	IPR001128
7905	SecE/Sec61-gamma subunits of protein translocation complex;	GO:0006605,GO:0006886,GO:0016020	IPR001901
7914	XPG I-region;	GO:0004518	IPR006086
7914	XPG N-terminal domain;	GO:0004518,GO:0006281	IPR006085
7919	Alcohol dehydrogenase GroES-like domain;	GO:0055114	IPR013154
7919	Zinc-binding dehydrogenase;	GO:0055114	IPR013149
7920	Taurine catabolism dioxygenase TauD, TfdA family;	GO:0016491,GO:0055114	IPR003819
7925	Putative FMN-binding domain;		IPR007396
7928	FAD binding domain;	GO:0071949	IPR002938
7931	WSC domain;		IPR002889
7931	Domain of unknown function (DUF1996);		IPR018535
7932	Cytochrome P450;	GO:0005506,GO:0016705,GO:0020037,GO:0055114	IPR001128
7937	Plant protein of unknown function (DUF946);		IPR009291
7942	Flavin-binding monooxygenase-like;	GO:0004499,GO:0050660,GO:0050661,GO:0055114	IPR020946
7943	Major Facilitator Superfamily;	GO:0016021,GO:0055085	IPR011701
7948	Fumarylacetoacetate (FAA) hydrolase family;	GO:0003824,GO:0008152	IPR011234
7948	Fumarylacetoacetase N-terminal;	GO:0004334,GO:0009072	IPR015377
7949	Sugar (and other) transporter;	GO:0016021,GO:0022857,GO:0055085	IPR005828
7951	Enoyl-CoA hydratase/isomerase;	GO:0003824,GO:0008152	IPR001753
7952	Acetyltransferase (GNAT) domain;
7960	Fungal specific transcription factor domain;	GO:0003677,GO:0005634,GO:0006351,GO:0008270	IPR007219
7961	Catalase;	GO:0004096,GO:0020037,GO:0055114	IPR011614
7961	Catalase-related immune-responsive;		IPR010582
7977	Enoyl-(Acyl carrier protein) reductase;
7985	GMC oxidoreductase;	GO:0016614,GO:0050660,GO:0055114	IPR000172
7985	GMC oxidoreductase;	GO:0016614,GO:0055114	IPR007867
7997	Class II Aldolase and Adducin N-terminal domain;		IPR001303
8003	Cytochrome P450;	GO:0005506,GO:0016705,GO:0020037,GO:0055114	IPR001128
8009	Membrane bound O-acyl transferase family;		IPR032805
8012	short chain dehydrogenase;		IPR002347
8013	Catalase;	GO:0004096,GO:0020037,GO:0055114	IPR011614
8013	Catalase-related immune-responsive;		IPR010582
8015	Multicopper oxidase;	GO:0005507	IPR011707
8015	Multicopper oxidase;	GO:0005507,GO:0016491,GO:0055114	IPR011706
8015	Multicopper oxidase;	GO:0016491,GO:0055114	IPR001117
8018	X-Pro dipeptidyl-peptidase C-terminal non-catalytic domain;	GO:0008239	IPR013736
8018	X-Pro dipeptidyl-peptidase (S15 family);	GO:0016787	IPR000383
8020	GPR1/FUN34/yaaH family;	GO:0016021	IPR000791
8024	HpcH/HpaI aldolase/citrate lyase family;	GO:0003824	IPR005000
8029	Major Facilitator Superfamily;	GO:0016021,GO:0055085	IPR011701
8033	Sugar (and other) transporter;	GO:0016021,GO:0022857,GO:0055085	IPR005828
8039	Cytochrome P450;	GO:0005506,GO:0016705,GO:0020037,GO:0055114	IPR001128
8055	LSM domain;		IPR001163
8060	Taurine catabolism dioxygenase TauD, TfdA family;	GO:0016491,GO:0055114	IPR003819
8061	Protein kinase domain;	GO:0004672,GO:0005524,GO:0006468	IPR000719
8063	DASH complex subunit Dad4;	GO:0008608,GO:0042729,GO:0072686	IPR013959
8064	Domain of unknown function (DUF1772);		IPR013901
8067	Luciferase-like monooxygenase;	GO:0016705,GO:0055114	IPR011251
8068	Aldehyde dehydrogenase family;	GO:0008152,GO:0016491,GO:0055114	IPR015590
8070	Flavoprotein;	GO:0003824	IPR003382
8073	Fungal specific transcription factor domain;		IPR021858
8075	Zinc finger protein;		IPR022137
8076	Protein kinase domain;	GO:0004672,GO:0005524,GO:0006468	IPR000719
8078	Glycosyl hydrolase family 10;	GO:0004553,GO:0005975	IPR001000
8079	Aspartyl protease;
8086	Prolyl oligopeptidase family;	GO:0006508,GO:0008236	IPR001375
8089	Amino acid permease;	GO:0006810,GO:0016020,GO:0055085	IPR004841
8091	Transcription factor S-II (TFIIS);	GO:0003676,GO:0006351,GO:0008270	IPR001222
8094	Sugar (and other) transporter;	GO:0016021,GO:0022857,GO:0055085	IPR005828
8095	Acetyltransferase (GNAT) domain;	GO:0008080	IPR000182
8098	Fungal trichothecene efflux pump (TRI12);	GO:0006810	IPR010573
8104	Enoyl-(Acyl carrier protein) reductase;
8105	Fungal Zn(2)-Cys(6) binuclear cluster domain;	GO:0000981,GO:0005634,GO:0006355,GO:0008270	IPR001138
8105	Centromere DNA-binding protein complex CBF3 subunit B;		IPR031760
8108	Cytochrome P450;	GO:0005506,GO:0016705,GO:0020037,GO:0055114	IPR001128
8114	RNA 2'-phosphotransferase, Tpt1 / KptA family;	GO:0006388,GO:0016772	IPR002745
8115	Amidohydrolase family;	GO:0016787	IPR006680
8117	DASH complex subunit Dad1;	GO:0030472,GO:0042729,GO:0072686	IPR013958
8119	Aldo/keto reductase family;		IPR023210
8121	Major Facilitator Superfamily;	GO:0016021,GO:0055085	IPR011701
8124	RNA dependent RNA polymerase;	GO:0003968	IPR007855
8128	Cytochrome P450;	GO:0005506,GO:0016705,GO:0020037,GO:0055114	IPR001128
8130	Glutathione S-transferase, N-terminal domain;	GO:0005515	IPR004045
8130	Glutathione S-transferase, C-terminal domain;		IPR004046
8138	NAD binding domain of 6-phosphogluconate dehydrogenase;	GO:0004616,GO:0055114	IPR006115
8138	NAD-binding of NADP-dependent 3-hydroxyisobutyrate dehydrogenase;	GO:0051287	IPR029154
8142	Histidine phosphatase superfamily (branch 1);		IPR013078
8143	Berberine and berberine like;	GO:0016491,GO:0050660,GO:0055114	IPR012951
8143	FAD binding domain;	GO:0016491,GO:0050660,GO:0055114	IPR006094
8148	Fungal specific transcription factor domain;	GO:0003677,GO:0005634,GO:0006351,GO:0008270	IPR007219
8160	Flavin-binding monooxygenase-like;	GO:0004499,GO:0050660,GO:0050661,GO:0055114	IPR020946
8163	Glutathione S-transferase, N-terminal domain;	GO:0005515	IPR004045
8168	AMP-binding enzyme;	GO:0003824,GO:0008152	IPR000873
8168	Condensation domain;		IPR001242
8168	Phosphopantetheine attachment site;		IPR009081
8170	short chain dehydrogenase;		IPR002347
8171	Patatin-like phospholipase;	GO:0006629	IPR002641
8176	Major Facilitator Superfamily;	GO:0016021,GO:0055085	IPR011701
8184	CoA-transferase family III;	GO:0003824	IPR003673
8189	Ring finger domain;	GO:0005515,GO:0008270	IPR001841
8192	Sugar (and other) transporter;	GO:0016021,GO:0022857,GO:0055085	IPR005828
8193	Ribonuclease P 40kDa (Rpp40) subunit;		IPR013893
8200	Cytochrome P450;	GO:0005506,GO:0016705,GO:0020037,GO:0055114	IPR001128
8204	FAD binding domain;	GO:0071949	IPR002938
8209	Rhomboid family;	GO:0004252,GO:0016021	IPR022764
8214	Cytochrome P450;	GO:0005506,GO:0016705,GO:0020037,GO:0055114	IPR001128
8221	alpha/beta hydrolase fold;	GO:0008152,GO:0016787	IPR013094
8222	FAD binding domain;	GO:0071949	IPR002938
8223	Transaldolase;	GO:0005975	IPR001585
8224	Amidohydrolase family;		IPR013108
8229	E1-E2 ATPase;	GO:0000166,GO:0046872	IPR008250
8229	Cation transporter/ATPase, N-terminus;		IPR004014
8229	Cation transporting ATPase, C-terminus;		IPR006068
8229	Cation transport ATPase (P-type);
8229	haloacid dehalogenase-like hydrolase;
8232	Flavin-binding monooxygenase-like;	GO:0004499,GO:0050660,GO:0050661,GO:0055114	IPR020946
8248	short chain dehydrogenase;		IPR002347
8250	Phosphoesterase family;	GO:0016788	IPR007312
8262	Enoyl-(Acyl carrier protein) reductase;
8263	Cytochrome P450;	GO:0005506,GO:0016705,GO:0020037,GO:0055114	IPR001128
8269	Putative threonine/serine exporter;		IPR010619
8269	Threonine/Serine exporter, ThrE;		IPR024528
8272	Fungal hydrophobin;	GO:0005576	IPR010636
8277	Cytochrome P450;	GO:0005506,GO:0016705,GO:0020037,GO:0055114	IPR001128
8279	Sugar (and other) transporter;	GO:0016021,GO:0022857,GO:0055085	IPR005828
8281	Flavin-binding monooxygenase-like;	GO:0004499,GO:0050660,GO:0050661,GO:0055114	IPR020946
8286	Cytochrome c oxidase subunit VII;
8287	Fungal specific transcription factor domain;		IPR021858
8292	Enoyl-(Acyl carrier protein) reductase;
8294	Domain of unknown function (DUF202);		IPR003807
8312	Caleosin related protein;		IPR007736
8313	Sugar (and other) transporter;	GO:0016021,GO:0022857,GO:0055085	IPR005828
8316	O-methyltransferase;	GO:0008171	IPR001077
8318	Phytanoyl-CoA dioxygenase (PhyH);		IPR008775
8324	alpha/beta hydrolase fold;		IPR000073
8327	Tim10/DDP family zinc finger;		IPR004217
8329	Aldo/keto reductase family;		IPR023210
8338	Alpha/beta hydrolase family;		IPR000073
8339	Fungal specific transcription factor domain;	GO:0003677,GO:0005634,GO:0006351,GO:0008270	IPR007219
8341	COMPASS (Complex proteins associated with Set1p) component shg1;
8348	Antibiotic biosynthesis monooxygenase;		IPR007138
8349	Enoyl-(Acyl carrier protein) reductase;
8351	Fungal specific transcription factor domain;		IPR021858
8352	Zinc finger protein;		IPR022137
8355	Polysaccharide deacetylase;	GO:0005975,GO:0016810	IPR002509
8356	HpcH/HpaI aldolase/citrate lyase family;	GO:0003824	IPR005000
8358	Cytochrome P450;	GO:0005506,GO:0016705,GO:0020037,GO:0055114	IPR001128
8360	Flavodoxin-like fold;		IPR003680
8361	NmrA-like family;		IPR008030
8362	NB-ARC domain;	GO:0043531	IPR002182
8363	Proteolipid membrane potential modulator;	GO:0016021	IPR000612
8366	NAD-binding of NADP-dependent 3-hydroxyisobutyrate dehydrogenase;	GO:0051287	IPR029154
8374	Enoyl-(Acyl carrier protein) reductase;
8375	Methyltransferase domain;	GO:0008152,GO:0008168	IPR013216
8376	FAD linked oxidases, C-terminal domain;	GO:0003824,GO:0050660	IPR004113
8376	FAD binding domain;	GO:0016491,GO:0050660,GO:0055114	IPR006094
8380	Protein of unknown function (DUF3237);		IPR020915
8388	NMT1-like family;		IPR011852
8395	Fungal specific transcription factor domain;	GO:0003677,GO:0005634,GO:0006351,GO:0008270	IPR007219
8397	FMN-dependent dehydrogenase;	GO:0016491	IPR000262
8397	Cytochrome b5-like Heme/Steroid binding domain;		IPR001199
8398	FAD binding domain;	GO:0071949	IPR002938
8400	FAD dependent oxidoreductase;	GO:0016491,GO:0055114	IPR023753
8407	Uncharacterized conserved protein (DUF2278);		IPR019268
8409	AMP-binding enzyme;	GO:0003824,GO:0008152	IPR000873
8411	AMP-binding enzyme;	GO:0003824,GO:0008152	IPR000873
8411	AMP-binding enzyme C-terminal domain;		IPR025110
8416	Beta-lactamase;		IPR001466
8417	GPR1/FUN34/yaaH family;	GO:0016021	IPR000791
8418	Amidohydrolase family;	GO:0016787	IPR006680
8419	Amino acid permease;	GO:0003333,GO:0015171,GO:0016020	IPR002293
8421	Major Facilitator Superfamily;	GO:0016021,GO:0055085	IPR011701
8440	Kinesin motor domain;	GO:0003777,GO:0005524,GO:0007018,GO:0008017	IPR001752
8443	Major Facilitator Superfamily;	GO:0016021,GO:0055085	IPR011701
8450	GPR1/FUN34/yaaH family;	GO:0016021	IPR000791
8457	PQ loop repeat;		IPR006603
8466	Tannase and feruloyl esterase;		IPR011118
8471	Sugar (and other) transporter;	GO:0016021,GO:0022857,GO:0055085	IPR005828
8472	SnoaL-like domain;		IPR009959
8476	Aminotransferase class I and II;	GO:0009058,GO:0030170	IPR004839
8477	Xylose isomerase-like TIM barrel;		IPR013022
8490	Berberine and berberine like;	GO:0016491,GO:0050660,GO:0055114	IPR012951
8490	FAD binding domain;	GO:0016491,GO:0050660,GO:0055114	IPR006094
8498	NAD binding domain of 6-phosphogluconate dehydrogenase;	GO:0004616,GO:0055114	IPR006115
8498	NAD-binding of NADP-dependent 3-hydroxyisobutyrate dehydrogenase;	GO:0051287	IPR029154
8500	CFEM domain;		IPR008427
8507	Cytochrome P450;	GO:0005506,GO:0016705,GO:0020037,GO:0055114	IPR001128
8509	short chain dehydrogenase;		IPR002347
8517	Fungal Zn(2)-Cys(6) binuclear cluster domain;	GO:0000981,GO:0005634,GO:0006355,GO:0008270	IPR001138
8527	Acyl-CoA dehydrogenase, middle domain;	GO:0003995,GO:0055114	IPR006091
8527	Acyl-CoA oxidase;	GO:0003997,GO:0005777,GO:0006635,GO:0055114	IPR002655
8527	Acyl-CoA dehydrogenase, C-terminal domain;	GO:0016627,GO:0055114	IPR009075
8527	Acyl-coenzyme A oxidase N-terminal;		IPR029320
8533	short chain dehydrogenase;		IPR002347
8534	Mitochondrial biogenesis AIM24;		IPR002838
8544	Sugar (and other) transporter;	GO:0016021,GO:0022857,GO:0055085	IPR005828
8549	homogentisate 1,2-dioxygenase;	GO:0004411,GO:0006559,GO:0006570,GO:0055114	IPR005708
8559	GMC oxidoreductase;	GO:0016614,GO:0050660,GO:0055114	IPR000172
8559	GMC oxidoreductase;	GO:0016614,GO:0055114	IPR007867
8565	Cytochrome P450;	GO:0005506,GO:0016705,GO:0020037,GO:0055114	IPR001128
8565	Flavodoxin;	GO:0010181	IPR008254
8565	FAD binding domain;	GO:0016491,GO:0055114	IPR003097
8565	Oxidoreductase NAD-binding domain;	GO:0016491,GO:0055114	IPR001433
8568	Glycosyl transferase family group 2;		IPR001173
8571	Fungal Zn(2)-Cys(6) binuclear cluster domain;	GO:0000981,GO:0005634,GO:0006355,GO:0008270	IPR001138
8571	Fungal specific transcription factor domain;	GO:0003677,GO:0005634,GO:0006351,GO:0008270	IPR007219
8574	Cytochrome P450;	GO:0005506,GO:0016705,GO:0020037,GO:0055114	IPR001128
8576	AMP-binding enzyme;	GO:0003824,GO:0008152	IPR000873
8576	AMP-binding enzyme C-terminal domain;		IPR025110
8581	alpha/beta hydrolase fold;	GO:0008152,GO:0016787	IPR013094
8588	IBR domain, a half RING-finger domain;		IPR002867
8589	SnoaL-like polyketide cyclase;		IPR009959
8594	Protein of unknown function (DUF3500);		IPR021889
8597	Cytochrome C oxidase copper chaperone (COX17);	GO:0005507,GO:0005758,GO:0006825,GO:0016531	IPR007745
8599	Arb2 domain;		IPR019154
8599	Histone deacetylase domain;		IPR023801
8601	Mitochondrial ATPase expression;		IPR024319
8603	Phospholipase/Carboxylesterase;	GO:0016787	IPR003140
8604	Protein tyrosine kinase;	GO:0004672,GO:0006468	IPR001245
8606	Basic region leucine zipper;	GO:0003700,GO:0006355,GO:0043565	IPR004827
8607	Fungal specific transcription factor domain;	GO:0003677,GO:0005634,GO:0006351,GO:0008270	IPR007219
8610	Platelet-activating factor acetylhydrolase, isoform II;	GO:0003847,GO:0016042	IPR005065
8611	GMC oxidoreductase;	GO:0016614,GO:0050660,GO:0055114	IPR000172
8611	GMC oxidoreductase;	GO:0016614,GO:0055114	IPR007867
8614	Amidase;		IPR023631
8620	Enoyl-(Acyl carrier protein) reductase;
8628	Major Facilitator Superfamily;	GO:0016021,GO:0055085	IPR011701
8630	Major royal jelly protein;		IPR017996
8633	Methyltransferase domain;
8635	Fungal Zn(2)-Cys(6) binuclear cluster domain;	GO:0000981,GO:0005634,GO:0006355,GO:0008270	IPR001138
8640	Eukaryotic aspartyl protease;		IPR033121
8641	Arylsulfotransferase (ASST);
8645	SnoaL-like domain;		IPR009959
8646	Fungal specific transcription factor domain;		IPR021858
8648	Fungal specific transcription factor domain;	GO:0003677,GO:0005634,GO:0006351,GO:0008270	IPR007219
8649	Cytochrome P450;	GO:0005506,GO:0016705,GO:0020037,GO:0055114	IPR001128
8649	Flavodoxin;	GO:0010181	IPR008254
8649	FAD binding domain;	GO:0016491,GO:0055114	IPR003097
8649	Oxidoreductase NAD-binding domain;	GO:0016491,GO:0055114	IPR001433
8652	AMP-binding enzyme;	GO:0003824,GO:0008152	IPR000873
8652	Transferase family;	GO:0016747	IPR003480
8652	Phosphopantetheine attachment site;		IPR009081
8655	Peptidase family M20/M25/M40;	GO:0008152,GO:0016787	IPR002933
8655	Peptidase dimerisation domain;		IPR011650
8656	Peptidase family M20/M25/M40;	GO:0008152,GO:0016787	IPR002933
8656	Peptidase dimerisation domain;		IPR011650
8659	TOM7 family;	GO:0005742,GO:0030150	IPR012621
8664	Major Facilitator Superfamily;	GO:0016021,GO:0055085	IPR011701
8673	Fungal specific transcription factor domain;	GO:0003677,GO:0005634,GO:0006351,GO:0008270	IPR007219
8674	Alcohol dehydrogenase GroES-like domain;	GO:0055114	IPR013154
8674	Zinc-binding dehydrogenase;	GO:0055114	IPR013149
8675	Alcohol dehydrogenase GroES-like domain;	GO:0055114	IPR013154
8675	Zinc-binding dehydrogenase;	GO:0055114	IPR013149
8692	alpha/beta hydrolase fold;	GO:0008152,GO:0016787	IPR013094
8712	Ferritin-like domain;
8714	Major Facilitator Superfamily;	GO:0016021,GO:0055085	IPR011701
8715	Epoxide hydrolase N terminus;		IPR010497
8723	Cytochrome P450;	GO:0005506,GO:0016705,GO:0020037,GO:0055114	IPR001128
8731	D-ala D-ala ligase C-terminus;	GO:0008716	IPR011095
8742	VIT family;		IPR008217
8743	Phytanoyl-CoA dioxygenase (PhyH);		IPR008775
8790	short chain dehydrogenase;		IPR002347
8796	Major Facilitator Superfamily;	GO:0016021,GO:0055085	IPR011701
8797	Glyoxalase/Bleomycin resistance protein/Dioxygenase superfamily;		IPR004360
8807	SnoaL-like domain;		IPR009959
8808	Major Facilitator Superfamily;	GO:0016021,GO:0055085	IPR011701
8810	HpcH/HpaI aldolase/citrate lyase family;	GO:0003824	IPR005000
8813	Zinc-binding domain;		IPR027377
8844	Domain of unknown function (DUF3425);		IPR021833
8850	Subtilase family;	GO:0004252,GO:0006508	IPR000209
8850	Pro-kumamolisin, activation domain;	GO:0008236	IPR015366
8853	Major Facilitator Superfamily;	GO:0016021,GO:0055085	IPR011701
8857	Zinc-binding dehydrogenase;
8865	Fungal specific transcription factor domain;	GO:0003677,GO:0005634,GO:0006351,GO:0008270	IPR007219
8867	Cryptococcal mannosyltransferase 1;		IPR021047
8873	Fungal specific transcription factor domain;	GO:0003677,GO:0005634,GO:0006351,GO:0008270	IPR007219
8882	Aromatic amino acid lyase;		IPR001106
8887	Flavin-binding monooxygenase-like;	GO:0004499,GO:0050660,GO:0050661,GO:0055114	IPR020946
8893	Fungal specific transcription factor domain;	GO:0003677,GO:0005634,GO:0006351,GO:0008270	IPR007219
8903	CoA-transferase family III;	GO:0003824	IPR003673
8923	Metallo-beta-lactamase superfamily;		IPR001279
8924	Lysine methyltransferase;		IPR019410
8934	Lactonase, 7-bladed beta-propeller;		IPR019405
8947	Sugar (and other) transporter;	GO:0016021,GO:0022857,GO:0055085	IPR005828
8948	REJ domain;		IPR002859
8948	Protein of unknown function (DUF1593);		IPR011483
8983	Thiamine pyrophosphate enzyme, central domain;	GO:0000287,GO:0030976	IPR012000
8983	Thiamine pyrophosphate enzyme, C-terminal TPP binding domain;	GO:0003824,GO:0030976	IPR011766
8983	Thiamine pyrophosphate enzyme, N-terminal TPP binding domain;	GO:0030976	IPR012001
8990	Sugar (and other) transporter;	GO:0016021,GO:0022857,GO:0055085	IPR005828
8994	Metallo-beta-lactamase superfamily;		IPR001279
8995	HNH endonuclease;		IPR003615
8997	Transmembrane amino acid transporter protein;		IPR013057
9001	Alcohol dehydrogenase GroES-like domain;	GO:0055114	IPR013154
9001	Zinc-binding dehydrogenase;	GO:0055114	IPR013149
9002	Fungal trichothecene efflux pump (TRI12);	GO:0006810	IPR010573
9008	Sas10/Utp3/C1D family;		IPR007146
9009	3-demethylubiquinone-9 3-methyltransferase;		IPR028973
9010	Anaphase-promoting complex subunit 11 RING-H2 finger;	GO:0004842,GO:0005680	IPR024991
9013	short chain dehydrogenase;		IPR002347
9014	RNA polymerase II-binding domain.;		IPR006903
9015	Class II Aldolase and Adducin N-terminal domain;		IPR001303
9017	Major Facilitator Superfamily;	GO:0016021,GO:0055085	IPR011701
9025	Carbon-nitrogen hydrolase;	GO:0006807,GO:0016810	IPR003010
9027	Protein kinase domain;	GO:0004672,GO:0005524,GO:0006468	IPR000719
9029	Radical SAM superfamily;	GO:0003824,GO:0051536	IPR007197
9029	Molybdenum Cofactor Synthesis C;	GO:0006777,GO:0019008,GO:0051539	IPR010505
9029	4Fe-4S single cluster domain;
9033	Acyl-coenzyme A:6-aminopenicillanic acid acyl-transferase;		IPR005079
9035	Mpv17 / PMP22 family;	GO:0016021	IPR007248
[truncated: 3,221 more rows]
