# Supplementary material for: Comparative Genomics of Sibling Species of Fonsecaea Associated with Human Chromoblastomycosis
Source: Front Microbiol. 2017 Oct 9;8:1924. doi: 10.3389/fmicb.2017.01924 (PMC5640708; doi:10.3389/fmicb.2017.01924)
Supplement: Supplementary file 3 [file Table3.XLSX]

## Sheet: Plan1
S3 Table. Specifics genes of Fonsecaea siblings.
Fonsecaea erecta							Fonsecaea monophora						Fonsecaea nubica							Fonsecaea pedrosoi							F.multimorphosa CBS 980.96							F.multimorphosa CBS 102.226
IPR	Name	GO					IPR						IPR	Name	GO					IPR	Name	GO					IPR	Name	GO					IPR	Name	GO
IPR000073	Alpha/beta hydrolase fold-1						IPR000086	NUDIX hydrolase domain	GO:0016787				IPR000209	Peptidase S8/S53 domain	GO:0004252	GO:0006508				IPR000073	Alpha/beta hydrolase fold-1						IPR000073	Alpha/beta hydrolase fold-1						IPR029058	Alpha/Beta hydrolase fold
IPR000086	NUDIX hydrolase domain	GO:0016787					IPR000209	Peptidase S8/S53 domain	GO:0004252	GO:0006508			IPR000210	BTB/POZ domain	GO:0005515					IPR000164	Histone H3/CENP-A	GO:0000786	GO:0003677				IPR000506	Acetohydroxy acid isomeroreductase C-terminal	GO:0004455	GO:0009082	GO:0055114			IPR029058	Alpha/Beta hydrolase fold
IPR000159	Ras-associating (RA) domain	GO:0007165					IPR000383	Xaa-Pro dipeptidyl-peptidase-like domain	GO:0016787				IPR000357	HEAT repeat	GO:0005515					IPR000253	Forkhead-associated (FHA) domain	GO:0005515					IPR000719	Protein kinase domain	GO:0004672	GO:0005524	GO:0006468			IPR013094	Alpha/beta hydrolase fold-3	GO:0008152	GO:0016787
IPR000164	Histone H3/CENP-A	GO:0000786	GO:0003677				IPR000477	Reverse transcriptase domain					IPR000477	Reverse transcriptase domain						IPR000330	SNF2-related, N-terminal domain	GO:0005524					IPR000845	Nucleoside phosphorylase domain	GO:0003824	GO:0009116				IPR011009	Protein kinase-like domain
IPR000172	Glucose-methanol-choline oxidoreductase, N-terminal	GO:0016614	GO:0050660	GO:0055114			IPR000504	RNA recognition motif domain	GO:0003676				IPR000550	7,8-Dihydro-6-hydroxymethylpterin-pyrophosphokinase, HPPK	GO:0003848	GO:0009396				IPR000572	Oxidoreductase, molybdopterin-binding domain	GO:0042128					IPR000961	AGC-kinase, C-terminal	GO:0004674	GO:0005524	GO:0006468			IPR000719	Protein kinase domain	GO:0004672	GO:0005524	GO:0006468
IPR000182	GNAT domain	GO:0008080					IPR000626	Ubiquitin domain	GO:0005515				IPR000560	Histidine phosphatase superfamily, clade-2	GO:0003993					IPR000639	Epoxide hydrolase-like	GO:0003824					IPR001019	Guanine nucleotide binding protein (G-protein), alpha subunit	GO:0003924	GO:0004871	GO:0007186	GO:0019001	GO:0031683	IPR000719	Protein kinase domain	GO:0004672	GO:0005524	GO:0006468
IPR000209	Peptidase S8/S53 domain	GO:0004252	GO:0006508				IPR000641	CbxX/CfqX	GO:0005524				IPR000629	ATP-dependent RNA helicase DEAD-box, conserved site						IPR000719	Protein kinase domain	GO:0004672	GO:0005524	GO:0006468			IPR001129	Membrane-associated, eicosanoid/glutathione metabolism (MAPEG) protein						IPR013757	Type IIA DNA topoisomerase subunit A, alpha-helical domain	GO:0003677	GO:0003918	GO:0005524	GO:0006265
IPR000210	BTB/POZ domain	GO:0005515					IPR000719	Protein kinase domain	GO:0004672	GO:0005524	GO:0006468		IPR000639	Epoxide hydrolase-like	GO:0003824					IPR000741	Fructose-bisphosphate aldolase, class-I	GO:0004332	GO:0006096				IPR001138	Zn(2)-C6 fungal-type DNA-binding domain	GO:0000981	GO:0005634	GO:0006355	GO:0008270		IPR010730	Heterokaryon incompatibility
IPR000250	Peptidase G1	GO:0004190	GO:0006508				IPR000741	Fructose-bisphosphate aldolase, class-I	GO:0004332	GO:0006096			IPR000648	Oxysterol-binding protein						IPR000757	Glycoside hydrolase family 16	GO:0004553	GO:0005975				IPR001245	Serine-threonine/tyrosine-protein kinase catalytic domain	GO:0004672	GO:0006468				IPR028360	Peptidase S24/S26, beta-ribbon domain
IPR000253	Forkhead-associated (FHA) domain	GO:0005515					IPR000757	Glycoside hydrolase family 16	GO:0004553	GO:0005975			IPR000719	Protein kinase domain	GO:0004672	GO:0005524	GO:0006468			IPR000845	Nucleoside phosphorylase domain	GO:0003824	GO:0009116				IPR001466	Beta-lactamase-related						IPR015927	Peptidase S24/S26A/S26B/S26C
IPR000257	Uroporphyrinogen decarboxylase (URO-D)	GO:0004853	GO:0006779				IPR000782	FAS1 domain					IPR000757	Glycoside hydrolase family 16	GO:0004553	GO:0005975				IPR000873	AMP-dependent synthetase/ligase	GO:0003824	GO:0008152				IPR001660	Sterile alpha motif domain	GO:0005515					IPR000223	Peptidase S26A, signal peptidase I	GO:0006508	GO:0008236	GO:0016020
IPR000262	FMN-dependent dehydrogenase	GO:0016491					IPR000801	Putative esterase					IPR000791	Acetate transporter GPR1/FUN34/SatP family	GO:0016021					IPR001128	Cytochrome P450	GO:0005506	GO:0016705	GO:0020037	GO:0055114		IPR001765	Carbonic anhydrase	GO:0004089	GO:0008270				IPR000223	Peptidase S26A, signal peptidase I	GO:0006508	GO:0008236	GO:0016020
IPR000286	Histone deacetylase superfamily						IPR000845	Nucleoside phosphorylase domain	GO:0003824	GO:0009116			IPR000842	Phosphoribosyl pyrophosphate synthetase, conserved site	GO:0000287	GO:0004749	GO:0009156	GO:0044249		IPR001138	Zn(2)-C6 fungal-type DNA-binding domain	GO:0000981	GO:0005634	GO:0006355	GO:0008270		IPR001849	Pleckstrin homology domain						IPR000223	Peptidase S26A, signal peptidase I	GO:0006508	GO:0008236	GO:0016020
IPR000313	PWWP domain						IPR000873	AMP-dependent synthetase/ligase	GO:0003824	GO:0008152			IPR000845	Nucleoside phosphorylase domain	GO:0003824	GO:0009116				IPR001248	Purine-cytosine permease	GO:0005215	GO:0016020	GO:0055085			IPR001878	Zinc finger, CCHC-type	GO:0003676	GO:0008270				IPR003615	HNH nuclease
IPR000322	Glycoside hydrolase family 31	GO:0004553	GO:0005975				IPR000953	Chromo/chromo shadow domain					IPR000951	Phthalate dioxygenase reductase	GO:0016491					IPR001250	Mannose-6-phosphate isomerase, type I	GO:0004476	GO:0005975	GO:0008270			IPR001926	Tryptophan synthase beta subunit-like PLP-dependent enzyme						IPR019759	Peptidase S24/S26A/S26B
IPR000330	SNF2-related, N-terminal domain	GO:0005524					IPR001017	Dehydrogenase, E1 component	GO:0008152	GO:0016624			IPR001030	Aconitase/3-isopropylmalate dehydratase large subunit, alpha/beta/alpha domain	GO:0008152					IPR001362	Glycoside hydrolase, family 32	GO:0004553	GO:0005975				IPR002110	Ankyrin repeat	GO:0005515					IPR023753	FAD/NAD(P)-binding domain	GO:0016491	GO:0055114
IPR000477	Reverse transcriptase domain						IPR001117	Multicopper oxidase, type 1	GO:0016491	GO:0055114			IPR001117	Multicopper oxidase, type 1	GO:0016491	GO:0055114				IPR001466	Beta-lactamase-related						IPR002151	Kinesin light chain	GO:0003777	GO:0005871				IPR023753	FAD/NAD(P)-binding domain	GO:0016491	GO:0055114
IPR000504	RNA recognition motif domain	GO:0003676					IPR001128	Cytochrome P450	GO:0005506	GO:0016705	GO:0020037	GO:0055114	IPR001128	Cytochrome P450	GO:0005506	GO:0016705	GO:0020037	GO:0055114		IPR001650	Helicase, C-terminal						IPR002182	NB-ARC	GO:0043531					IPR011009	Protein kinase-like domain
IPR000626	Ubiquitin domain	GO:0005515					IPR001138	Zn(2)-C6 fungal-type DNA-binding domain	GO:0000981	GO:0005634	GO:0006355	GO:0008270	IPR001138	Zn(2)-C6 fungal-type DNA-binding domain	GO:0000981	GO:0005634	GO:0006355	GO:0008270		IPR001670	Alcohol dehydrogenase, iron-type	GO:0016491	GO:0046872	GO:0055114			IPR002293	Amino acid/polyamine transporter I	GO:0003333	GO:0015171	GO:0016020			IPR023214	HAD-like domain
IPR000648	Oxysterol-binding protein						IPR001227	Acyl transferase domain	GO:0008152	GO:0016740			IPR001155	NADH:flavin oxidoreductase/NADH oxidase, N-terminal	GO:0010181	GO:0016491	GO:0055114			IPR001734	Sodium/solute symporter	GO:0005215	GO:0006810	GO:0016020	GO:0055085		IPR002347	Short-chain dehydrogenase/reductase SDR						IPR006121	Heavy metal-associated domain, HMA	GO:0030001	GO:0046872
IPR000719	Protein kinase domain	GO:0004672	GO:0005524	GO:0006468			IPR001279	Metallo-beta-lactamase					IPR001163	LSM domain, eukaryotic/archaea-type						IPR001753	Crotonase superfamily	GO:0003824	GO:0008152				IPR002492	Transposase, Tc1-like	GO:0003677	GO:0006313	GO:0015074			IPR008250	P-type ATPase, A domain	GO:0000166	GO:0046872
IPR000757	Glycoside hydrolase family 16	GO:0004553	GO:0005975				IPR001303	Class II aldolase/adducin N-terminal					IPR001214	SET domain	GO:0005515					IPR001810	F-box domain	GO:0005515					IPR002828	Survival protein SurE-like phosphatase/nucleotidase	GO:0016787					IPR023214	HAD-like domain
IPR000788	Ribonucleotide reductase large subunit, C-terminal	GO:0006260	GO:0055114				IPR001466	Beta-lactamase-related					IPR001245	Serine-threonine/tyrosine-protein kinase catalytic domain	GO:0004672	GO:0006468				IPR001841	Zinc finger, RING-type	GO:0005515	GO:0008270				IPR002938	FAD-binding domain	GO:0071949					IPR023214	HAD-like domain
IPR000845	Nucleoside phosphorylase domain	GO:0003824	GO:0009116				IPR001509	NAD-dependent epimerase/dehydratase, N-terminal domain	GO:0003824	GO:0050662			IPR001248	Purine-cytosine permease	GO:0005215	GO:0016020	GO:0055085			IPR002035	von Willebrand factor, type A						IPR002975	Fungal G-protein, alpha subunit	GO:0001664	GO:0003924	GO:0005525	GO:0005834	GO:0007186	IPR023299	P-type ATPase, cytoplasmic domain N	GO:0000166
IPR000873	AMP-dependent synthetase/ligase	GO:0003824	GO:0008152				IPR001667	DDH domain					IPR001261	ArgE/DapE/ACY1/CPG2/YscS, conserved site	GO:0006508	GO:0008237				IPR002110	Ankyrin repeat	GO:0005515					IPR003010	Carbon-nitrogen hydrolase	GO:0006807	GO:0016810				IPR023214	HAD-like domain
IPR000953	Chromo/chromo shadow domain						IPR001670	Alcohol dehydrogenase, iron-type	GO:0016491	GO:0046872	GO:0055114		IPR001279	Metallo-beta-lactamase						IPR002182	NB-ARC	GO:0043531					IPR003347	JmjC domain						IPR027256	P-type ATPase, subfamily IB	GO:0006812	GO:0016021	GO:0019829
IPR000999	Ribonuclease III domain	GO:0003723	GO:0004525	GO:0006396			IPR001781	Zinc finger, LIM-type	GO:0008270				IPR001433	Oxidoreductase FAD/NAD(P)-binding	GO:0016491	GO:0055114				IPR002328	Alcohol dehydrogenase, zinc-type, conserved site	GO:0008270	GO:0016491	GO:0055114			IPR003594	Histidine kinase-like ATPase, C-terminal domain						IPR001757	P-type ATPase	GO:0016021
IPR001005	SANT/Myb domain						IPR001810	F-box domain	GO:0005515				IPR001487	Bromodomain	GO:0005515					IPR002347	Short-chain dehydrogenase/reductase SDR						IPR004182	GRAM domain						IPR008250	P-type ATPase, A domain	GO:0000166	GO:0046872
IPR001025	Bromo adjacent homology (BAH) domain	GO:0003682					IPR001841	Zinc finger, RING-type	GO:0005515	GO:0008270			IPR001494	Importin-beta, N-terminal domain	GO:0006886	GO:0008536				IPR002403	Cytochrome P450, E-class, group IV	GO:0004497	GO:0005506	GO:0016705	GO:0020037	GO:0055114	IPR004827	Basic-leucine zipper domain	GO:0003700	GO:0006355	GO:0043565			IPR018303	P-type ATPase, phosphorylation site
IPR001093	IMP dehydrogenase/GMP reductase	GO:0003824	GO:0055114				IPR001995	Peptidase A2A, retrovirus, catalytic	GO:0004190	GO:0006508			IPR001680	WD40 repeat	GO:0005515					IPR002867	IBR domain						IPR004840	Amino acid permease, conserved site	GO:0006865	GO:0016021	GO:0055085			IPR006121	Heavy metal-associated domain, HMA	GO:0030001	GO:0046872
IPR001128	Cytochrome P450	GO:0005506	GO:0016705	GO:0020037	GO:0055114		IPR002035	von Willebrand factor, type A					IPR001764	Glycoside hydrolase, family 3, N-terminal	GO:0004553	GO:0005975				IPR002938	FAD-binding domain	GO:0071949					IPR004841	Amino acid permease/ SLC12A domain	GO:0006810	GO:0016020	GO:0055085			IPR006121	Heavy metal-associated domain, HMA	GO:0030001	GO:0046872
IPR001138	Zn(2)-C6 fungal-type DNA-binding domain	GO:0000981	GO:0005634	GO:0006355	GO:0008270		IPR002110	Ankyrin repeat	GO:0005515				IPR001806	Small GTPase superfamily	GO:0005525	GO:0007264				IPR003122	Chemotaxis methyl-accepting receptor, ligand-binding	GO:0004888	GO:0006935	GO:0007165	GO:0016020		IPR005828	Major facilitator, sugar transporter-like	GO:0016021	GO:0022857	GO:0055085			IPR009056	Cytochrome c-like domain	GO:0009055	GO:0020037
IPR001163	LSM domain, eukaryotic/archaea-type						IPR002156	Ribonuclease H domain	GO:0003676	GO:0004523			IPR001810	F-box domain	GO:0005515					IPR003439	ABC transporter-like	GO:0005524	GO:0016887				IPR006043	Xanthine/uracil/vitamin C permease	GO:0005215	GO:0006810	GO:0016020	GO:0055085		IPR023753	FAD/NAD(P)-binding domain	GO:0016491	GO:0055114
IPR001199	Cytochrome b5-like heme/steroid binding domain						IPR002182	NB-ARC	GO:0043531				IPR001841	Zinc finger, RING-type	GO:0005515	GO:0008270				IPR003593	AAA+ ATPase domain						IPR006549	HAD-superfamily hydrolase,subfamily IIIA						IPR023753	FAD/NAD(P)-binding domain	GO:0016491	GO:0055114
IPR001214	SET domain	GO:0005515					IPR002283	Isopenicillin N synthase	GO:0005506	GO:0016491	GO:0055114		IPR001870	B30.2/SPRY domain						IPR003615	HNH nuclease						IPR006551	Polynucleotide 3'-phosphatase						IPR002938	FAD-binding domain	GO:0071949
IPR001229	Jacalin-like lectin domain						IPR002347	Short-chain dehydrogenase/reductase SDR					IPR002018	Carboxylesterase, type B						IPR003663	Sugar/inositol transporter	GO:0016020	GO:0022891	GO:0055085			IPR006876	LMBR1-like membrane protein						IPR000845	Nucleoside phosphorylase domain	GO:0003824	GO:0009116
IPR001245	Serine-threonine/tyrosine-protein kinase catalytic domain	GO:0004672	GO:0006468				IPR002401	Cytochrome P450, E-class, group I	GO:0005506	GO:0016705	GO:0020037	GO:0055114	IPR002067	Mitochondrial carrier protein	GO:0055085					IPR003959	ATPase, AAA-type, core	GO:0005524					IPR007087	Zinc finger, C2H2	GO:0046872					IPR000845	Nucleoside phosphorylase domain	GO:0003824	GO:0009116
IPR001248	Purine-cytosine permease	GO:0005215	GO:0016020	GO:0055085			IPR002539	MaoC-like domain					IPR002110	Ankyrin repeat	GO:0005515					IPR004304	Acetamidase/Formamidase	GO:0016811					IPR007110	Immunoglobulin-like domain	GO:0005515					IPR000845	Nucleoside phosphorylase domain	GO:0003824	GO:0009116
IPR001279	Metallo-beta-lactamase						IPR002640	Arylesterase	GO:0004064				IPR002182	NB-ARC	GO:0043531					IPR004827	Basic-leucine zipper domain	GO:0003700	GO:0006355	GO:0043565			IPR007111	NACHT nucleoside triphosphatase						IPR027417	P-loop containing nucleoside triphosphate hydrolase
IPR001303	Class II aldolase/adducin N-terminal						IPR003107	HAT (Half-A-TPR) repeat	GO:0006396				IPR002196	Glycoside hydrolase, family 24	GO:0003796	GO:0009253	GO:0016998			IPR004843	Calcineurin-like phosphoesterase domain, apaH type	GO:0016787					IPR007219	Transcription factor domain, fungi	GO:0003677	GO:0005634	GO:0006351	GO:0008270		IPR027417	P-loop containing nucleoside triphosphate hydrolase
IPR001330	PFTB repeat	GO:0003824					IPR003140	Phospholipase/carboxylesterase/thioesterase	GO:0016787				IPR002202	Hydroxymethylglutaryl-CoA reductase, class I/II	GO:0004420	GO:0015936	GO:0050662	GO:0055114		IPR005814	Aminotransferase class-III	GO:0008483	GO:0030170				IPR008271	Serine/threonine-protein kinase, active site	GO:0004672	GO:0006468				IPR011990	Tetratricopeptide-like helical domain	GO:0005515
IPR001356	Homeobox domain	GO:0003677					IPR003395	RecF/RecN/SMC, N-terminal					IPR002300	Aminoacyl-tRNA synthetase, class Ia	GO:0000166	GO:0004812	GO:0005524	GO:0006418		IPR005828	Major facilitator, sugar transporter-like	GO:0016021	GO:0022857	GO:0055085			IPR008927	6-phosphogluconate dehydrogenase C-terminal domain-like	GO:0055114					IPR011990	Tetratricopeptide-like helical domain	GO:0005515
IPR001394	Peptidase C19, ubiquitin carboxyl-terminal hydrolase	GO:0016579	GO:0036459				IPR003439	ABC transporter-like	GO:0005524	GO:0016887			IPR002347	Short-chain dehydrogenase/reductase SDR						IPR005829	Sugar transporter, conserved site	GO:0005215	GO:0016021	GO:0055085			IPR009057	Homeodomain-like	GO:0003677					IPR019734	Tetratricopeptide repeat	GO:0005515
IPR001401	Dynamin, GTPase domain	GO:0003924	GO:0005525				IPR003593	AAA+ ATPase domain					IPR002401	Cytochrome P450, E-class, group I	GO:0005506	GO:0016705	GO:0020037	GO:0055114		IPR006056	RidA family						IPR009071	High mobility group box domain						IPR019734	Tetratricopeptide repeat	GO:0005515
IPR001452	SH3 domain	GO:0005515					IPR003653	Ulp1 protease family, C-terminal catalytic domain	GO:0006508	GO:0008234			IPR002409	Aflatoxin biosynthesis regulatory protein	GO:0003700	GO:0005634	GO:0006355			IPR006175	YjgF/YER057c/UK114 family						IPR009643	Heat shock factor binding 1						IPR011990	Tetratricopeptide-like helical domain	GO:0005515
IPR001461	Aspartic peptidase A1 family	GO:0004190	GO:0006508				IPR003663	Sugar/inositol transporter	GO:0016020	GO:0022891	GO:0055085		IPR002492	Transposase, Tc1-like	GO:0003677	GO:0006313	GO:0015074			IPR006680	Amidohydrolase-related	GO:0016787					IPR009799	EthD domain						IPR019734	Tetratricopeptide repeat	GO:0005515
IPR001466	Beta-lactamase-related						IPR003959	ATPase, AAA-type, core	GO:0005524				IPR002575	Aminoglycoside phosphotransferase						IPR007087	Zinc finger, C2H2	GO:0046872					IPR010497	Epoxide hydrolase, N-terminal						IPR019734	Tetratricopeptide repeat	GO:0005515
IPR001506	Peptidase M12A, astacin	GO:0004222	GO:0006508				IPR003965	Fatty acid synthase	GO:0004312	GO:0005835	GO:0006633	GO:0055114	IPR002589	Macro domain						IPR007111	NACHT nucleoside triphosphatase						IPR010730	Heterokaryon incompatibility						IPR002182	NB-ARC	GO:0043531
IPR001544	Aminotransferase class IV	GO:0003824	GO:0008152				IPR004088	K Homology domain, type 1	GO:0003723				IPR002641	Patatin/Phospholipase A2-related	GO:0006629					IPR007125	Histone H2A/H2B/H3	GO:0003677					IPR011008	Dimeric alpha-beta barrel						IPR019734	Tetratricopeptide repeat	GO:0005515
IPR001650	Helicase, C-terminal						IPR004331	SPX domain					IPR002772	Glycoside hydrolase family 3 C-terminal domain	GO:0004553	GO:0005975				IPR007219	Transcription factor domain, fungi	GO:0003677	GO:0005634	GO:0006351	GO:0008270		IPR011009	Protein kinase-like domain						IPR019734	Tetratricopeptide repeat	GO:0005515
IPR001680	WD40 repeat	GO:0005515					IPR004360	Glyoxalase/fosfomycin resistance/dioxygenase domain					IPR002784	Ribosomal protein L14e domain	GO:0003735	GO:0005622	GO:0005840	GO:0006412		IPR007567	Mid2 domain						IPR011025	G protein alpha subunit, helical insertion	GO:0004871	GO:0007165				IPR019734	Tetratricopeptide repeat	GO:0005515
IPR001752	Kinesin motor domain	GO:0003777	GO:0005524	GO:0007018	GO:0008017		IPR004762	Amino acid permease, fungi	GO:0006865	GO:0016021			IPR002867	IBR domain						IPR008271	Serine/threonine-protein kinase, active site	GO:0004672	GO:0006468				IPR011333	SKP1/BTB/POZ domain						IPR019734	Tetratricopeptide repeat	GO:0005515
IPR001806	Small GTPase superfamily	GO:0005525	GO:0007264				IPR004827	Basic-leucine zipper domain	GO:0003700	GO:0006355	GO:0043565		IPR002933	Peptidase M20	GO:0008152	GO:0016787				IPR008758	Peptidase S28	GO:0006508	GO:0008236				IPR011545	DEAD/DEAH box helicase domain	GO:0003676	GO:0005524				IPR019734	Tetratricopeptide repeat	GO:0005515
IPR001810	F-box domain	GO:0005515					IPR004840	Amino acid permease, conserved site	GO:0006865	GO:0016021	GO:0055085		IPR003097	FAD-binding, type 1	GO:0016491	GO:0055114				IPR008984	SMAD/FHA domain	GO:0005515					IPR011701	Major facilitator superfamily	GO:0016021	GO:0055085				IPR013026	Tetratricopeptide repeat-containing domain	GO:0005515
IPR001841	Zinc finger, RING-type	GO:0005515	GO:0008270				IPR004841	Amino acid permease/ SLC12A domain	GO:0006810	GO:0016020	GO:0055085		IPR003100	PAZ domain	GO:0005515					IPR008999	Actin cross-linking						IPR011990	Tetratricopeptide-like helical domain	GO:0005515					IPR013026	Tetratricopeptide repeat-containing domain	GO:0005515
IPR001849	Pleckstrin homology domain						IPR004875	DDE superfamily endonuclease domain	GO:0003676				IPR003137	PA domain						IPR009072	Histone-fold	GO:0046982					IPR011993	PH domain-like						IPR000306	FYVE zinc finger	GO:0046872
IPR001870	B30.2/SPRY domain						IPR005123	Oxoglutarate/iron-dependent dioxygenase	GO:0016491	GO:0055114			IPR003347	JmjC domain						IPR009081	Phosphopantetheine binding ACP domain						IPR012338	Beta-lactamase/transpeptidase-like						IPR013083	Zinc finger, RING/FYVE/PHD-type
IPR001876	Zinc finger, RanBP2-type	GO:0008270					IPR005475	Transketolase-like, pyrimidine-binding domain					IPR003439	ABC transporter-like	GO:0005524	GO:0016887				IPR009100	Acyl-CoA dehydrogenase/oxidase, N-terminal and middle domain	GO:0008152	GO:0016627	GO:0055114			IPR012908	GPI inositol-deacylase PGAP1-like	GO:0016788					IPR011011	Zinc finger, FYVE/PHD-type
IPR001926	Tryptophan synthase beta subunit-like PLP-dependent enzyme						IPR005674	CocE/Serine esterase	GO:0016787				IPR003593	AAA+ ATPase domain						IPR010451	Acetoacetate decarboxylase	GO:0016829					IPR013023	Ketol-acid reductoisomerase	GO:0009082	GO:0016491	GO:0055114			IPR011011	Zinc finger, FYVE/PHD-type
IPR001965	Zinc finger, PHD-type	GO:0005515	GO:0008270				IPR005828	Major facilitator, sugar transporter-like	GO:0016021	GO:0022857	GO:0055085		IPR003604	Zinc finger, U1-type	GO:0003676	GO:0008270				IPR010497	Epoxide hydrolase, N-terminal						IPR013026	Tetratricopeptide repeat-containing domain	GO:0005515					IPR013083	Zinc finger, RING/FYVE/PHD-type
IPR001969	Aspartic peptidase, active site	GO:0004190	GO:0006508				IPR005829	Sugar transporter, conserved site	GO:0005215	GO:0016021	GO:0055085		IPR003615	HNH nuclease						IPR010573	Siderophore iron transporter 1/trichothecene efflux pump Tri12	GO:0006810					IPR013087	Zinc finger C2H2-type/integrase DNA-binding domain	GO:0003676					IPR000306	FYVE zinc finger	GO:0046872
IPR002018	Carboxylesterase, type B						IPR006101	Glycoside hydrolase, family 2	GO:0004553	GO:0005975			IPR003700	Ketopantoate hydroxymethyltransferase	GO:0003864	GO:0015940				IPR010730	Heterokaryon incompatibility						IPR013116	Acetohydroxy acid isomeroreductase, NADPH-binding domain						IPR017455	Zinc finger, FYVE-related
IPR002035	von Willebrand factor, type A						IPR006102	Glycoside hydrolase, family 2, immunoglobulin-like beta-sandwich	GO:0004553	GO:0005975			IPR003779	Carboxymuconolactone decarboxylase-like	GO:0051920	GO:0055114				IPR011009	Protein kinase-like domain						IPR013328	6-phosphogluconate dehydrogenase, domain 2	GO:0016491	GO:0055114				IPR011057	Mss4-like
IPR002052	DNA methylase, N-6 adenine-specific, conserved site	GO:0003676	GO:0008168	GO:0032259			IPR006103	Glycoside hydrolase family 2, catalytic domain	GO:0004553	GO:0005975			IPR003877	SPRY domain	GO:0005515					IPR011032	GroES-like						IPR013757	Type IIA DNA topoisomerase subunit A, alpha-helical domain	GO:0003677	GO:0003918	GO:0005524	GO:0006265		IPR006913	Glutathione-dependent formaldehyde-activating enzyme/centromere protein V	GO:0008152	GO:0016846
IPR002110	Ankyrin repeat	GO:0005515					IPR006104	Glycosyl hydrolases family 2, sugar binding domain	GO:0004553	GO:0005975			IPR003953	FAD-dependent oxidoreductase 2, FAD binding domain						IPR011040	Sialidases						IPR013761	Sterile alpha motif/pointed domain						IPR006913	Glutathione-dependent formaldehyde-activating enzyme/centromere protein V	GO:0008152	GO:0016846
IPR002123	Phospholipid/glycerol acyltransferase	GO:0008152	GO:0016746				IPR006683	Thioesterase domain					IPR003959	ATPase, AAA-type, core	GO:0005524					IPR011051	RmlC-like cupin domain						IPR013783	Immunoglobulin-like fold						IPR020683	Ankyrin repeat-containing domain
IPR002151	Kinesin light chain	GO:0003777	GO:0005871				IPR006845	Pex, N-terminal					IPR003960	ATPase, AAA-type, conserved site	GO:0005524					IPR011333	SKP1/BTB/POZ domain						IPR013813	Endoribonuclease L-PSP/chorismate mutase-like						IPR020683	Ankyrin repeat-containing domain
IPR002182	NB-ARC	GO:0043531					IPR006913	Glutathione-dependent formaldehyde-activating enzyme/centromere protein V	GO:0008152	GO:0016846			IPR004119	Protein of unknown function DUF227						IPR011527	ABC transporter type 1, transmembrane domain	GO:0005524	GO:0006810	GO:0016021	GO:0042626	GO:0055085	IPR013954	Polynucleotide kinase 3 phosphatase						IPR020683	Ankyrin repeat-containing domain
IPR002190	MAGE homology domain						IPR007087	Zinc finger, C2H2	GO:0046872				IPR004192	Ubiquinol cytochrome reductase, transmembrane domain	GO:0008121	GO:0055114				IPR011614	Catalase core domain	GO:0004096	GO:0020037	GO:0055114			IPR014001	Helicase superfamily 1/2, ATP-binding domain						IPR020683	Ankyrin repeat-containing domain
IPR002220	DapA-like	GO:0008152	GO:0016829				IPR007111	NACHT nucleoside triphosphatase					IPR004839	Aminotransferase, class I/classII	GO:0009058	GO:0030170				IPR011701	Major facilitator superfamily	GO:0016021	GO:0055085				IPR015590	Aldehyde dehydrogenase domain	GO:0008152	GO:0016491	GO:0055114			IPR002110	Ankyrin repeat	GO:0005515
IPR002283	Isopenicillin N synthase	GO:0005506	GO:0016491	GO:0055114			IPR007138	Antibiotic biosynthesis monooxygenase domain					IPR004841	Amino acid permease/ SLC12A domain	GO:0006810	GO:0016020	GO:0055085			IPR011990	Tetratricopeptide-like helical domain	GO:0005515					IPR016040	NAD(P)-binding domain						IPR020683	Ankyrin repeat-containing domain
IPR002302	Leucine-tRNA ligase	GO:0000166	GO:0004823	GO:0005524	GO:0006429		IPR007219	Transcription factor domain, fungi	GO:0003677	GO:0005634	GO:0006351	GO:0008270	IPR005163	3-alpha domain						IPR012337	Ribonuclease H-like domain	GO:0003676					IPR016161	Aldehyde/histidinol dehydrogenase	GO:0008152	GO:0016491	GO:0055114			IPR000104	Antifreeze protein, type I	GO:0042309	GO:0050825	GO:0050826
IPR002328	Alcohol dehydrogenase, zinc-type, conserved site	GO:0008270	GO:0016491	GO:0055114			IPR007325	Kynurenine formamidase	GO:0004061	GO:0019441			IPR005302	Molybdenum cofactor sulfurase, C-terminal	GO:0003824	GO:0030151	GO:0030170			IPR012338	Beta-lactamase/transpeptidase-like						IPR016162	Aldehyde dehydrogenase N-terminal domain	GO:0008152	GO:0016491	GO:0055114			IPR000104	Antifreeze protein, type I	GO:0042309	GO:0050825	GO:0050826
IPR002347	Short-chain dehydrogenase/reductase SDR						IPR007577	Glycosyltransferase, DXD sugar-binding motif					IPR005828	Major facilitator, sugar transporter-like	GO:0016021	GO:0022857	GO:0055085			IPR012349	FMN-binding split barrel	GO:0010181	GO:0016491	GO:0055114			IPR016181	Acyl-CoA N-acyltransferase						IPR000104	Antifreeze protein, type I	GO:0042309	GO:0050825	GO:0050826
IPR002401	Cytochrome P450, E-class, group I	GO:0005506	GO:0016705	GO:0020037	GO:0055114		IPR007685	RelA/SpoT	GO:0015969				IPR005829	Sugar transporter, conserved site	GO:0005215	GO:0016021	GO:0055085			IPR013026	Tetratricopeptide repeat-containing domain	GO:0005515					IPR017441	Protein kinase, ATP binding site	GO:0005524					IPR029058	Alpha/Beta hydrolase fold
IPR002523	Mg2+ transporter protein, CorA-like/Zinc transport protein ZntB	GO:0016020	GO:0030001	GO:0046873	GO:0055085		IPR007751	Domain of unknown function DUF676, lipase-like					IPR005946	Ribose-phosphate diphosphokinase	GO:0000287	GO:0004749	GO:0009165			IPR013083	Zinc finger, RING/FYVE/PHD-type						IPR018786	Protein of unknown function DUF2343						IPR002925	Dienelactone hydrolase	GO:0016787
IPR002575	Aminoglycoside phosphotransferase						IPR007808	Transcription elongation factor 1					IPR006062	Histidine biosynthesis	GO:0000105					IPR013087	Zinc finger C2H2-type/integrase DNA-binding domain	GO:0003676					IPR019095	Mediator complex, subunit Med18, metazoa/fungi	GO:0001104	GO:0006357	GO:0016592			IPR023753	FAD/NAD(P)-binding domain	GO:0016491	GO:0055114
IPR002589	Macro domain						IPR008030	NmrA-like domain					IPR006073	GTP binding domain	GO:0005525					IPR013094	Alpha/beta hydrolase fold-3	GO:0008152	GO:0016787				IPR019236	Domain of unknown function DUF2183						IPR023753	FAD/NAD(P)-binding domain	GO:0016491	GO:0055114
IPR002641	Patatin/Phospholipase A2-related	GO:0006629					IPR008271	Serine/threonine-protein kinase, active site	GO:0004672	GO:0006468			IPR006094	FAD linked oxidase, N-terminal	GO:0016491	GO:0050660	GO:0055114			IPR013100	Limonene-1,2-epoxide hydrolase						IPR019622	Rrn9 domain						IPR023753	FAD/NAD(P)-binding domain	GO:0016491	GO:0055114
IPR002654	Glycosyl transferase, family 25						IPR008427	Extracellular membrane protein, CFEM domain					IPR006153	Cation/H+ exchanger	GO:0006812	GO:0015299	GO:0016021	GO:0055085		IPR013120	Male sterility, NAD-binding						IPR019734	Tetratricopeptide repeat	GO:0005515					IPR000172	Glucose-methanol-choline oxidoreductase, N-terminal	GO:0016614	GO:0050660	GO:0055114
IPR002867	IBR domain						IPR008847	Suppressor of forked	GO:0005634	GO:0006397			IPR006175	YjgF/YER057c/UK114 family						IPR013148	Glycosyl hydrolase family 32, N-terminal						IPR020683	Ankyrin repeat-containing domain						IPR000172	Glucose-methanol-choline oxidoreductase, N-terminal	GO:0016614	GO:0050660	GO:0055114
IPR002876	Transcriptional regulator TACO1-like						IPR008972	Cupredoxin					IPR006530	YD repeat						IPR013149	Alcohol dehydrogenase, C-terminal	GO:0055114					IPR020846	Major facilitator superfamily domain						IPR010730	Heterokaryon incompatibility
IPR002889	Carbohydrate-binding WSC						IPR008979	Galactose-binding domain-like					IPR006600	HTH CenpB-type DNA-binding domain						IPR013154	Alcohol dehydrogenase, N-terminal	GO:0055114					IPR020956	Transcription factor Aft1, osmotic stress domain						IPR023753	FAD/NAD(P)-binding domain	GO:0016491	GO:0055114
IPR002893	Zinc finger, MYND-type						IPR009346	GRIM-19					IPR006785	Peroxisome membrane anchor protein Pex14p, N-terminal						IPR013189	Glycosyl hydrolase family 32, C-terminal						IPR021755	Transcription factor Aft1, HRA domain						IPR023753	FAD/NAD(P)-binding domain	GO:0016491	GO:0055114
IPR002938	FAD-binding domain	GO:0071949					IPR009716	Ferroporti-1	GO:0005381	GO:0016021	GO:0034755		IPR007012	Poly(A) polymerase, central domain	GO:0004652	GO:0043631				IPR013320	Concanavalin A-like lectin/glucanase domain						IPR021756	Transcription factor Aft1, HRR domain						IPR023753	FAD/NAD(P)-binding domain	GO:0016491	GO:0055114
IPR003034	SAP domain						IPR009799	EthD domain					IPR007052	CS domain						IPR013785	Aldolase-type TIM barrel	GO:0003824					IPR021858	Fungal transcription factor						IPR023753	FAD/NAD(P)-binding domain	GO:0016491	GO:0055114
IPR003347	JmjC domain						IPR009959	Polyketide cyclase SnoaL-like domain					IPR007087	Zinc finger, C2H2	GO:0046872					IPR013813	Endoribonuclease L-PSP/chorismate mutase-like						IPR022185	Protein of unknown function DUF3712						IPR006076	FAD dependent oxidoreductase	GO:0016491	GO:0055114
IPR003439	ABC transporter-like	GO:0005524	GO:0016887				IPR010285	DNA helicase Pif1-like	GO:0000723	GO:0003678	GO:0006281		IPR007111	NACHT nucleoside triphosphatase						IPR013968	Polyketide synthase, ketoreductase domain						IPR022812	Dynamin superfamily						IPR001810	F-box domain	GO:0005515
IPR003495	CobW/HypB/UreG, nucleotide-binding domain						IPR010318	Protein of unknown function DUF917					IPR007219	Transcription factor domain, fungi	GO:0003677	GO:0005634	GO:0006351	GO:0008270		IPR013992	Adenylate cyclase-associated CAP, N-terminal	GO:0003779	GO:0007010				IPR023214	HAD-like domain						IPR001810	F-box domain	GO:0005515
IPR003593	AAA+ ATPase domain						IPR010573	Siderophore iron transporter 1/trichothecene efflux pump Tri12	GO:0006810				IPR007325	Kynurenine formamidase	GO:0004061	GO:0019441				IPR014001	Helicase superfamily 1/2, ATP-binding domain						IPR023352	Membrane associated eicosanoid/glutathione metabolism-like domain						IPR001810	F-box domain	GO:0005515
IPR003613	U box domain	GO:0004842	GO:0016567				IPR010636	Cerato-ulmin hydrophobin family	GO:0005576				IPR007685	RelA/SpoT	GO:0015969					IPR014710	RmlC-like jelly roll fold						IPR023696	Ureohydrolase domain						IPR001810	F-box domain	GO:0005515
IPR003615	HNH nuclease						IPR010730	Heterokaryon incompatibility					IPR007855	RNA-dependent RNA polymerase, eukaryotic-type	GO:0003968					IPR015421	Pyridoxal phosphate-dependent transferase, major region, subdomain 1	GO:0003824					IPR023753	FAD/NAD(P)-binding domain	GO:0016491	GO:0055114				IPR010730	Heterokaryon incompatibility
IPR003616	Post-SET domain						IPR010839	Protein of unknown function DUF1446					IPR007863	Peptidase M16, C-terminal						IPR015422	Pyridoxal phosphate-dependent transferase, major region, subdomain 2	GO:0003824					IPR025993	Ceramide glucosyltransferase	GO:0016757					IPR024983	CHAT domain
IPR003653	Ulp1 protease family, C-terminal catalytic domain	GO:0006508	GO:0008234				IPR010856	Protein of unknown function DUF1479					IPR008030	NmrA-like domain						IPR015424	Pyridoxal phosphate-dependent transferase						IPR027417	P-loop containing nucleoside triphosphate hydrolase						IPR016117	ArgJ-like domain
IPR003663	Sugar/inositol transporter	GO:0016020	GO:0022891	GO:0055085			IPR011008	Dimeric alpha-beta barrel					IPR008250	P-type ATPase, A domain	GO:0000166	GO:0046872				IPR015590	Aldehyde dehydrogenase domain	GO:0008152	GO:0016491	GO:0055114			IPR029044	Nucleotide-diphospho-sugar transferases						IPR016117	ArgJ-like domain
IPR003673	CoA-transferase family III	GO:0003824					IPR011009	Protein kinase-like domain					IPR008254	Flavodoxin/nitric oxide synthase	GO:0010181					IPR015880	Zinc finger, C2H2-like						IPR029058	Alpha/Beta hydrolase fold						IPR005321	Peptidase S58, DmpA
IPR003779	Carboxymuconolactone decarboxylase-like	GO:0051920	GO:0055114				IPR011042	Six-bladed beta-propeller, TolB-like					IPR008271	Serine/threonine-protein kinase, active site	GO:0004672	GO:0006468				IPR015943	WD40/YVTN repeat-like-containing domain	GO:0005515					IPR029526	PiggyBac transposable element-derived protein						IPR000845	Nucleoside phosphorylase domain	GO:0003824	GO:0009116
IPR003819	TauD/TfdA-like domain	GO:0016491	GO:0055114				IPR011057	Mss4-like					IPR008391	Acetyl xylan esterase						IPR016040	NAD(P)-binding domain						IPR031348	Fungal N-terminal domain of STAND protein						IPR000845	Nucleoside phosphorylase domain	GO:0003824	GO:0009116
IPR003822	Paired amphipathic helix	GO:0006355					IPR011063	tRNA(Ile)-lysidine/2-thiocytidine synthase, N-terminal					IPR008775	Phytanoyl-CoA dioxygenase						IPR016160	Aldehyde dehydrogenase, cysteine active site	GO:0008152	GO:0016491	GO:0055114			IPR031359	NWD NACHT-NTPase, N-terminal						IPR000845	Nucleoside phosphorylase domain	GO:0003824	GO:0009116
IPR003827	tRNA wybutosine-synthesizing protein						IPR011234	Fumarylacetoacetase, C-terminal-related	GO:0003824	GO:0008152			IPR008967	p53-like transcription factor, DNA-binding	GO:0003700	GO:0006355				IPR016161	Aldehyde/histidinol dehydrogenase	GO:0008152	GO:0016491	GO:0055114										IPR020683	Ankyrin repeat-containing domain
IPR003877	SPRY domain	GO:0005515					IPR011527	ABC transporter type 1, transmembrane domain	GO:0005524	GO:0006810	GO:0016021	GO:0042626	IPR008972	Cupredoxin						IPR016162	Aldehyde dehydrogenase N-terminal domain	GO:0008152	GO:0016491	GO:0055114										IPR002110	Ankyrin repeat	GO:0005515
IPR003959	ATPase, AAA-type, core	GO:0005524					IPR011603	2-oxoglutarate dehydrogenase E1 component	GO:0004591	GO:0006099	GO:0030976	GO:0055114	IPR008978	HSP20-like chaperone						IPR016163	Aldehyde dehydrogenase, C-terminal	GO:0008152	GO:0016491	GO:0016620	GO:0055114									IPR002110	Ankyrin repeat	GO:0005515
IPR003960	ATPase, AAA-type, conserved site	GO:0005524					IPR011701	Major facilitator superfamily	GO:0016021	GO:0055085			IPR008979	Galactose-binding domain-like						IPR016292	Epoxide hydrolase	GO:0033961												IPR000845	Nucleoside phosphorylase domain	GO:0003824	GO:0009116
IPR004026	Ada DNA repair, metal-binding	GO:0003677	GO:0006281	GO:0006355	GO:0008168	GO:0008270	IPR011706	Multicopper oxidase, type 2	GO:0005507	GO:0016491	GO:0055114		IPR009029	Hydroxymethylglutaryl-CoA reductase, class I/II, substrate-binding domain	GO:0015936	GO:0016616	GO:0050662	GO:0055114		IPR016477	Fructosamine/Ketosamine-3-kinase													IPR020683	Ankyrin repeat-containing domain
IPR004045	Glutathione S-transferase, N-terminal	GO:0005515					IPR011707	Multicopper oxidase, type 3	GO:0005507				IPR009057	Homeodomain-like	GO:0003677					IPR017441	Protein kinase, ATP binding site	GO:0005524												IPR000845	Nucleoside phosphorylase domain	GO:0003824	GO:0009116
IPR004046	Glutathione S-transferase, C-terminal						IPR011989	Armadillo-like helical					IPR009346	GRIM-19						IPR017907	Zinc finger, RING-type, conserved site													IPR016161	Aldehyde/histidinol dehydrogenase	GO:0008152	GO:0016491	GO:0055114
IPR004102	Poly(ADP-ribose) polymerase, regulatory domain	GO:0003950	GO:0006471				IPR011990	Tetratricopeptide-like helical domain	GO:0005515				IPR009567	Store-operated calcium entry-associated regulatory factor	GO:0030176	GO:2001256				IPR017972	Cytochrome P450, conserved site	GO:0016705	GO:0055114											IPR016162	Aldehyde dehydrogenase N-terminal domain	GO:0008152	GO:0016491	GO:0055114
IPR004181	Zinc finger, MIZ-type	GO:0008270					IPR012094	tRNA(Ile)-lysidine synthase	GO:0000166	GO:0005524	GO:0005737	GO:0008033	IPR009959	Polyketide cyclase SnoaL-like domain						IPR018028	Catalase, mono-functional, haem-containing	GO:0004096	GO:0006979	GO:0020037	GO:0055114									IPR015590	Aldehyde dehydrogenase domain	GO:0008152	GO:0016491	GO:0055114
IPR004254	AdipoR/Haemolysin-III-related	GO:0016021					IPR012337	Ribonuclease H-like domain	GO:0003676				IPR010285	DNA helicase Pif1-like	GO:0000723	GO:0003678	GO:0006281			IPR018053	Glycoside hydrolase, family 32, active site	GO:0004553	GO:0005975											IPR012341	Six-hairpin glycosidase	GO:0003824
IPR004298	Nicotianamine synthase	GO:0030410	GO:0030418				IPR012338	Beta-lactamase/transpeptidase-like					IPR010451	Acetoacetate decarboxylase	GO:0016829					IPR018289	MULE transposase domain													IPR008928	Six-hairpin glycosidase-like	GO:0003824
IPR004821	Cytidyltransferase-like domain	GO:0003824	GO:0009058				IPR012677	Nucleotide-binding alpha-beta plait domain	GO:0000166				IPR010497	Epoxide hydrolase, N-terminal						IPR018712	Domain of unknown function DUF2235													IPR010905	Glycosyl hydrolase, family 88
IPR004827	Basic-leucine zipper domain	GO:0003700	GO:0006355	GO:0043565			IPR013026	Tetratricopeptide repeat-containing domain	GO:0005515				IPR010573	Siderophore iron transporter 1/trichothecene efflux pump Tri12	GO:0006810					IPR018713	Domain of unknown function DUF2236													IPR020846	Major facilitator superfamily domain
IPR004839	Aminotransferase, class I/classII	GO:0009058	GO:0030170				IPR013057	Amino acid transporter, transmembrane domain					IPR010730	Heterokaryon incompatibility						IPR019734	Tetratricopeptide repeat	GO:0005515												IPR007219	Transcription factor domain, fungi	GO:0003677	GO:0005634	GO:0006351	GO:0008270
IPR005065	Platelet-activating factor acetylhydrolase	GO:0003847	GO:0016042				IPR013083	Zinc finger, RING/FYVE/PHD-type					IPR010839	Protein of unknown function DUF1446						IPR019897	RidA, conserved site													IPR007219	Transcription factor domain, fungi	GO:0003677	GO:0005634	GO:0006351	GO:0008270
IPR005123	Oxoglutarate/iron-dependent dioxygenase	GO:0016491	GO:0055114				IPR013087	Zinc finger C2H2-type/integrase DNA-binding domain	GO:0003676				IPR010920	LSM domain						IPR020683	Ankyrin repeat-containing domain													IPR004174	Head-to-tail joining protein W, GpW	GO:0019058
IPR005135	Endonuclease/exonuclease/phosphatase						IPR013094	Alpha/beta hydrolase fold-3	GO:0008152	GO:0016787			IPR011009	Protein kinase-like domain						IPR020835	Catalase-like domain	GO:0020037	GO:0055114											IPR027796	OTT_1508-like deaminase
IPR005708	Homogentisate 1,2-dioxygenase	GO:0004411	GO:0006559	GO:0006570	GO:0055114		IPR013320	Concanavalin A-like lectin/glucanase domain					IPR011011	Zinc finger, FYVE/PHD-type						IPR020843	Polyketide synthase, enoylreductase domain	GO:0016491												IPR010730	Heterokaryon incompatibility
IPR005786	Branched-chain amino acid aminotransferase II	GO:0004084	GO:0009081				IPR013565	Domain of unknown function DUF1729	GO:0004318	GO:0055114			IPR011032	GroES-like						IPR020845	AMP-binding, conserved site													IPR015813	Pyruvate/Phosphoenolpyruvate kinase-like domain	GO:0003824
IPR005814	Aminotransferase class-III	GO:0008483	GO:0030170				IPR013736	Xaa-Pro dipeptidyl-peptidase, C-terminal	GO:0008239				IPR011037	Pyruvate kinase-like, insert domain						IPR020846	Major facilitator superfamily domain													IPR015813	Pyruvate/Phosphoenolpyruvate kinase-like domain	GO:0003824
IPR005828	Major facilitator, sugar transporter-like	GO:0016021	GO:0022857	GO:0055085			IPR013781	Glycoside hydrolase, catalytic domain	GO:0005975				IPR011051	RmlC-like cupin domain						IPR020904	Short-chain dehydrogenase/reductase, conserved site	GO:0016491												IPR005000	HpcH/HpaI aldolase/citrate lyase domain	GO:0003824
IPR005829	Sugar transporter, conserved site	GO:0005215	GO:0016021	GO:0055085			IPR013785	Aldolase-type TIM barrel	GO:0003824				IPR011060	Ribulose-phosphate binding barrel	GO:0003824	GO:0008152				IPR020946	Flavin monooxygenase-like	GO:0004499	GO:0050660	GO:0050661	GO:0055114									IPR020846	Major facilitator superfamily domain
IPR005955	Maleylacetoacetate isomerase	GO:0003824	GO:0005737	GO:0009072			IPR013792	RNA 3'-terminal phosphate cyclase/enolpyruvate transferase, alpha/beta	GO:0003824				IPR011237	Peptidase M16 domain	GO:0046872					IPR021709	Protein of unknown function DUF3292													IPR020846	Major facilitator superfamily domain
IPR006015	Universal stress protein A						IPR013812	Glycoside hydrolase, family 2/20, immunoglobulin-like beta-sandwich domain	GO:0004553	GO:0005975			IPR011249	Metalloenzyme, LuxS/M16 peptidase-like	GO:0003824	GO:0046872				IPR021740	Velvet factor													IPR011701	Major facilitator superfamily	GO:0016021	GO:0055085
IPR006016	UspA	GO:0006950					IPR013813	Endoribonuclease L-PSP/chorismate mutase-like					IPR011333	SKP1/BTB/POZ domain						IPR021833	Protein of unknown function DUF3425													IPR012336	Thioredoxin-like fold
IPR006026	Peptidase, metallopeptidase	GO:0006508	GO:0008237	GO:0008270			IPR014043	Acyl transferase					IPR011527	ABC transporter type 1, transmembrane domain	GO:0005524	GO:0006810	GO:0016021	GO:0042626	GO:0055085	IPR021858	Fungal transcription factor													IPR012336	Thioredoxin-like fold
IPR006035	Ureohydrolase	GO:0046872					IPR014186	S-formylglutathione hydrolase	GO:0018738	GO:0046294			IPR011545	DEAD/DEAH box helicase domain	GO:0003676	GO:0005524				IPR022137	Protein of unknown function DUF3669, zinc finger protein													IPR012336	Thioredoxin-like fold
IPR006043	Xanthine/uracil/vitamin C permease	GO:0005215	GO:0006810	GO:0016020	GO:0055085		IPR014729	Rossmann-like alpha/beta/alpha sandwich fold					IPR011547	SLC26A/SulP transporter domain	GO:0008272	GO:0015116	GO:0016021			IPR023210	NADP-dependent oxidoreductase domain													IPR012336	Thioredoxin-like fold
IPR006073	GTP binding domain	GO:0005525					IPR014830	Glycolipid transfer protein domain	GO:0005737	GO:0017089	GO:0046836	GO:0051861	IPR011650	Peptidase M20, dimerisation domain						IPR023296	Glycosyl hydrolase, five-bladed beta-propellor domain													IPR012336	Thioredoxin-like fold
IPR006076	FAD dependent oxidoreductase	GO:0016491	GO:0055114				IPR015500	Peptidase S8, subtilisin-related					IPR011658	PA14 domain						IPR023298	P-type ATPase, transmembrane domain													IPR012336	Thioredoxin-like fold
IPR006084	XPG/Rad2 endonuclease	GO:0004518	GO:0006281				IPR015590	Aldehyde dehydrogenase domain	GO:0008152	GO:0016491	GO:0055114		IPR011701	Major facilitator superfamily	GO:0016021	GO:0055085				IPR023299	P-type ATPase, cytoplasmic domain N	GO:0000166												IPR013766	Thioredoxin domain	GO:0045454
IPR006086	XPG-I domain	GO:0004518					IPR015797	NUDIX hydrolase domain-like	GO:0016787				IPR011707	Multicopper oxidase, type 3	GO:0005507					IPR023375	Acetoacetate decarboxylase beta barrel domain													IPR013766	Thioredoxin domain	GO:0045454
IPR006094	FAD linked oxidase, N-terminal	GO:0016491	GO:0050660	GO:0055114			IPR015798	Copper amine oxidase, C-terminal	GO:0005507	GO:0008131	GO:0009308	GO:0048038	IPR011765	Peptidase M16, N-terminal						IPR023631	Amidase signature domain													IPR012336	Thioredoxin-like fold
IPR006115	6-phosphogluconate dehydrogenase, NADP-binding	GO:0004616	GO:0055114				IPR015880	Zinc finger, C2H2-like					IPR011858	Phosphoribosylformimino-5-aminoimidazole carboxamide ribotide isomerase, eukaryotic	GO:0000105	GO:0003949				IPR023753	FAD/NAD(P)-binding domain	GO:0016491	GO:0055114											IPR017937	Thioredoxin, conserved site	GO:0045454
IPR006133	DNA-directed DNA polymerase, family B, exonuclease domain	GO:0008408					IPR016035	Acyl transferase/acyl hydrolase/lysophospholipase	GO:0008152				IPR011989	Armadillo-like helical						IPR024747	Pyridoxamine 5'-phosphate oxidase-related													IPR001452	SH3 domain	GO:0005515
IPR006134	DNA-directed DNA polymerase, family B, multifunctional domain	GO:0000166	GO:0003677				IPR016040	NAD(P)-binding domain					IPR011990	Tetratricopeptide-like helical domain	GO:0005515					IPR024983	CHAT domain													IPR001452	SH3 domain	GO:0005515
IPR006172	DNA-directed DNA polymerase, family B	GO:0000166	GO:0003676	GO:0003887			IPR016161	Aldehyde/histidinol dehydrogenase	GO:0008152	GO:0016491	GO:0055114		IPR013026	Tetratricopeptide repeat-containing domain	GO:0005515					IPR025213	Kinetochore Sim4 complex subunit Fta2													IPR013083	Zinc finger, RING/FYVE/PHD-type
IPR006175	YjgF/YER057c/UK114 family						IPR016162	Aldehyde dehydrogenase N-terminal domain	GO:0008152	GO:0016491	GO:0055114		IPR013083	Zinc finger, RING/FYVE/PHD-type						IPR027370	RING-type zinc-finger, LisH dimerisation motif													IPR021858	Fungal transcription factor
IPR006560	AWS domain	GO:0005634	GO:0018024				IPR016166	FAD-binding, type 2	GO:0003824	GO:0016614	GO:0050660	GO:0055114	IPR013087	Zinc finger C2H2-type/integrase DNA-binding domain	GO:0003676					IPR027417	P-loop containing nucleoside triphosphate hydrolase													IPR016185	Pre-ATP-grasp domain
IPR006597	Sel1-like repeat						IPR016167	FAD-binding, type 2, subdomain 1	GO:0003824	GO:0050660	GO:0055114		IPR013094	Alpha/beta hydrolase fold-3	GO:0008152	GO:0016787				IPR029030	Caspase-like domain													IPR013099	Potassium channel domain
IPR006644	Dystroglycan-type cadherin-like	GO:0016020					IPR016182	Copper amine oxidase, N-terminal	GO:0005507	GO:0008131	GO:0009308	GO:0048038	IPR013126	Heat shock protein 70 family						IPR029045	ClpP/crotonase-like domain													IPR013099	Potassium channel domain
IPR006671	Cyclin, N-terminal						IPR016197	Chromo domain-like					IPR013149	Alcohol dehydrogenase, C-terminal	GO:0055114					IPR029052	Metallo-dependent phosphatase-like													IPR000845	Nucleoside phosphorylase domain	GO:0003824	GO:0009116
IPR006680	Amidohydrolase-related	GO:0016787					IPR017441	Protein kinase, ATP binding site	GO:0005524				IPR013154	Alcohol dehydrogenase, N-terminal	GO:0055114					IPR029058	Alpha/Beta hydrolase fold													IPR000845	Nucleoside phosphorylase domain	GO:0003824	GO:0009116
IPR006692	Coatomer, WD associated region	GO:0005198	GO:0006886	GO:0016192	GO:0030117		IPR017853	Glycoside hydrolase superfamily					IPR013219	Ribosomal protein S27/S33, mitochondrial						IPR029498	Prion-inhibition and propagation, HeLo domain													IPR000845	Nucleoside phosphorylase domain	GO:0003824	GO:0009116
IPR006818	Histone chaperone ASF1-like	GO:0005634	GO:0006333				IPR017871	ABC transporter, conserved site	GO:0005524	GO:0016887			IPR013320	Concanavalin A-like lectin/glucanase domain						IPR029752	D-isomer specific 2-hydroxyacid dehydrogenase, NAD-binding domain conserved site 1													IPR022016	Domain of unknown function DUF3597
IPR007087	Zinc finger, C2H2	GO:0046872					IPR017907	Zinc finger, RING-type, conserved site					IPR013325	RNA polymerase sigma factor, region 2	GO:0003677	GO:0003700	GO:0006352	GO:0006355	GO:0016987	IPR031348	Fungal N-terminal domain of STAND protein													IPR000845	Nucleoside phosphorylase domain	GO:0003824	GO:0009116
IPR007111	NACHT nucleoside triphosphatase						IPR017972	Cytochrome P450, conserved site	GO:0016705	GO:0055114			IPR013651	ATP-grasp fold, RimK-type						IPR031350	Fungal STAND N-terminal Goodbye domain													IPR013083	Zinc finger, RING/FYVE/PHD-type
IPR007138	Antibiotic biosynthesis monooxygenase domain						IPR017996	Major royal jelly protein/Protein yellow					IPR013785	Aldolase-type TIM barrel	GO:0003824					IPR032466	Metal-dependent hydrolase													IPR002867	IBR domain
IPR007198	Ssl1-like						IPR018108	Mitochondrial substrate/solute carrier					IPR013786	Acyl-CoA dehydrogenase/oxidase, N-terminal	GO:0008152	GO:0016627	GO:0050660	GO:0055114		IPR032710	NTF2-like domain													IPR013083	Zinc finger, RING/FYVE/PHD-type
IPR007219	Transcription factor domain, fungi	GO:0003677	GO:0005634	GO:0006351	GO:0008270		IPR018712	Domain of unknown function DUF2235					IPR013813	Endoribonuclease L-PSP/chorismate mutase-like																				IPR002867	IBR domain
IPR007751	Domain of unknown function DUF676, lipase-like						IPR019103	Aspartic peptidase, DDI1-type	GO:0004190	GO:0006508			IPR013816	ATP-grasp fold, subdomain 2	GO:0005524																			IPR002867	IBR domain
IPR007808	Transcription elongation factor 1						IPR019145	Mediator complex, subunit Med10	GO:0001104	GO:0006357	GO:0016592		IPR013968	Polyketide synthase, ketoreductase domain																				IPR018957	Zinc finger, C3HC4 RING-type	GO:0046872
IPR007867	Glucose-methanol-choline oxidoreductase, C-terminal	GO:0016614	GO:0055114				IPR019734	Tetratricopeptide repeat	GO:0005515				IPR014001	Helicase superfamily 1/2, ATP-binding domain																				IPR001841	Zinc finger, RING-type	GO:0005515	GO:0008270
IPR008030	NmrA-like domain						IPR019818	Isocitrate/isopropylmalate dehydrogenase, conserved site	GO:0000287	GO:0016616	GO:0051287	GO:0055114	IPR014014	RNA helicase, DEAD-box type, Q motif																				IPR017907	Zinc finger, RING-type, conserved site
IPR008160	Collagen triple helix repeat						IPR020084	NUDIX hydrolase, conserved site	GO:0016787				IPR014030	Beta-ketoacyl synthase, N-terminal																				IPR007219	Transcription factor domain, fungi	GO:0003677	GO:0005634	GO:0006351	GO:0008270
IPR008220	Homoserine acetyltransferase	GO:0004414	GO:0005737	GO:0009086			IPR020373	Ribosomal protein S36, mitochondrial					IPR014729	Rossmann-like alpha/beta/alpha sandwich fold																				IPR007219	Transcription factor domain, fungi	GO:0003677	GO:0005634	GO:0006351	GO:0008270
IPR008257	Renal dipeptidase family	GO:0006508	GO:0016805				IPR020683	Ankyrin repeat-containing domain					IPR014811	Argonaute, linker 1 domain																				IPR020846	Major facilitator superfamily domain
IPR008271	Serine/threonine-protein kinase, active site	GO:0004672	GO:0006468				IPR020801	Polyketide synthase, acyl transferase domain					IPR015421	Pyridoxal phosphate-dependent transferase, major region, subdomain 1	GO:0003824																			IPR020846	Major facilitator superfamily domain
IPR008427	Extracellular membrane protein, CFEM domain						IPR020846	Major facilitator superfamily domain					IPR015424	Pyridoxal phosphate-dependent transferase																				IPR020846	Major facilitator superfamily domain
IPR008576	Alpha-N-methyltransferase NTM1	GO:0006480	GO:0008168				IPR020904	Short-chain dehydrogenase/reductase, conserved site	GO:0016491				IPR015500	Peptidase S8, subtilisin-related																				IPR011701	Major facilitator superfamily	GO:0016021	GO:0055085
IPR008704	Zinc-binding loop region of homing endonuclease						IPR020946	Flavin monooxygenase-like	GO:0004499	GO:0050660	GO:0050661	GO:0055114	IPR015808	Molybdenum cofactor sulfurase, C-terminal-like																				IPR020846	Major facilitator superfamily domain
IPR008893	WGR domain						IPR021109	Aspartic peptidase domain					IPR015813	Pyruvate/Phosphoenolpyruvate kinase-like domain	GO:0003824																			IPR007219	Transcription factor domain, fungi	GO:0003677	GO:0005634	GO:0006351	GO:0008270
IPR008927	6-phosphogluconate dehydrogenase C-terminal domain-like	GO:0055114					IPR021833	Protein of unknown function DUF3425					IPR015880	Zinc finger, C2H2-like																				IPR005338	Anhydro-N-acetylmuramic acid kinase	GO:0005524	GO:0006040	GO:0009254	GO:0016773
IPR008930	Terpenoid cyclases/protein prenyltransferase alpha-alpha toroid						IPR021858	Fungal transcription factor					IPR015897	CHK kinase-like																				IPR001138	Zn(2)-C6 fungal-type DNA-binding domain	GO:0000981	GO:0005634	GO:0006355	GO:0008270
IPR008967	p53-like transcription factor, DNA-binding	GO:0003700	GO:0006355				IPR021894	Protein of unknown function DUF3506					IPR015943	WD40/YVTN repeat-like-containing domain	GO:0005515																			IPR001138	Zn(2)-C6 fungal-type DNA-binding domain	GO:0000981	GO:0005634	GO:0006355	GO:0008270
IPR008979	Galactose-binding domain-like						IPR022698	Protein of unknown function DUF3505					IPR016024	Armadillo-type fold	GO:0005488																			IPR001138	Zn(2)-C6 fungal-type DNA-binding domain	GO:0000981	GO:0005634	GO:0006355	GO:0008270
IPR008984	SMAD/FHA domain	GO:0005515					IPR022742	Serine aminopeptidase, S33					IPR016035	Acyl transferase/acyl hydrolase/lysophospholipase	GO:0008152																			IPR001138	Zn(2)-C6 fungal-type DNA-binding domain	GO:0000981	GO:0005634	GO:0006355	GO:0008270
IPR008999	Actin cross-linking						IPR023210	NADP-dependent oxidoreductase domain					IPR016039	Thiolase-like	GO:0003824	GO:0008152																		IPR001138	Zn(2)-C6 fungal-type DNA-binding domain	GO:0000981	GO:0005634	GO:0006355	GO:0008270
IPR009003	Peptidase S1, PA clan						IPR023232	Glycoside hydrolase, family 2, active site					IPR016040	NAD(P)-binding domain																				IPR001138	Zn(2)-C6 fungal-type DNA-binding domain	GO:0000981	GO:0005634	GO:0006355	GO:0008270
IPR009006	Alanine racemase/group IV decarboxylase, C-terminal	GO:0003824					IPR023298	P-type ATPase, transmembrane domain					IPR016166	FAD-binding, type 2	GO:0003824	GO:0016614	GO:0050660	GO:0055114																IPR010730	Heterokaryon incompatibility
IPR009008	Valyl/Leucyl/Isoleucyl-tRNA synthetase, editing domain	GO:0002161	GO:0006418				IPR023337	c-Kit-binding domain					IPR016167	FAD-binding, type 2, subdomain 1	GO:0003824	GO:0050660	GO:0055114																	IPR027417	P-loop containing nucleoside triphosphate hydrolase
IPR009057	Homeodomain-like	GO:0003677					IPR023395	Mitochondrial carrier domain					IPR016169	CO dehydrogenase flavoprotein-like, FAD-binding, subdomain 2	GO:0050660																			IPR027417	P-loop containing nucleoside triphosphate hydrolase
IPR009071	High mobility group box domain						IPR023631	Amidase signature domain					IPR016292	Epoxide hydrolase	GO:0033961																			IPR027417	P-loop containing nucleoside triphosphate hydrolase
IPR009072	Histone-fold	GO:0046982					IPR023753	FAD/NAD(P)-binding domain	GO:0016491	GO:0055114			IPR016833	Putative sodium bile acid cotransporter																				IPR006073	GTP binding domain	GO:0005525
IPR009081	Phosphopantetheine binding ACP domain						IPR023780	Chromo domain					IPR017441	Protein kinase, ATP binding site	GO:0005524																			IPR010730	Heterokaryon incompatibility
IPR009097	RNA ligase/cyclic nucleotide phosphodiesterase						IPR023797	RNA 3'-terminal phosphate cyclase domain					IPR017853	Glycoside hydrolase superfamily																				IPR023352	Membrane associated eicosanoid/glutathione metabolism-like domain
IPR009262	Solute carrier family 35 member SLC35F1/F2/F6	GO:0006810	GO:0016021				IPR024084	Isopropylmalate dehydrogenase-like domain	GO:0016616	GO:0055114			IPR017896	4Fe-4S ferredoxin-type, iron-sulphur binding domain																				IPR001129	Membrane-associated, eicosanoid/glutathione metabolism (MAPEG) protein
IPR009668	RNA polymerase I associated factor, A49-like	GO:0003677	GO:0003899	GO:0005634	GO:0006351		IPR024436	Domain of unknown function DUF3824					IPR017907	Zinc finger, RING-type, conserved site																				IPR024061	NDT80 DNA-binding domain	GO:0003677
IPR009770	Domain of unknown function DUF1338						IPR024983	CHAT domain					IPR017927	Ferredoxin reductase-type FAD-binding domain	GO:0016491	GO:0055114																		IPR008967	p53-like transcription factor, DNA-binding	GO:0003700	GO:0006355
IPR010164	Ornithine aminotransferase	GO:0008483	GO:0030170				IPR025110	AMP-binding enzyme C-terminal domain					IPR017938	Riboflavin synthase-like beta-barrel	GO:0016491	GO:0055114																		IPR024061	NDT80 DNA-binding domain	GO:0003677
IPR010291	Ion channel regulatory protein, UNC-93						IPR025213	Kinetochore Sim4 complex subunit Fta2					IPR017972	Cytochrome P450, conserved site	GO:0016705	GO:0055114																		IPR024061	NDT80 DNA-binding domain	GO:0003677
IPR010472	Formin, FH3 domain	GO:0003779	GO:0016043				IPR025476	Helitron helicase-like domain					IPR017986	WD40-repeat-containing domain	GO:0005515																			IPR004827	Basic-leucine zipper domain	GO:0003700	GO:0006355	GO:0043565
IPR010473	Formin, GTPase-binding domain	GO:0003779	GO:0017048	GO:0030036			IPR025959	Winged helix-turn helix domain					IPR018099	Purine phosphorylase, family 2, conserved site	GO:0016763																			IPR021833	Protein of unknown function DUF3425
IPR010497	Epoxide hydrolase, N-terminal						IPR026992	Non-haem dioxygenase N-terminal domain					IPR018108	Mitochondrial substrate/solute carrier																				IPR020846	Major facilitator superfamily domain
IPR010573	Siderophore iron transporter 1/trichothecene efflux pump Tri12	GO:0006810					IPR027417	P-loop containing nucleoside triphosphate hydrolase					IPR018494	Oxysterol-binding protein, conserved site																				IPR020846	Major facilitator superfamily domain
IPR010711	Group XII secretory phospholipase A2 precursor	GO:0004623	GO:0005509	GO:0005576	GO:0016042		IPR027443	Isopenicillin N synthase-like					IPR018744	Domain of unknown function DUF2293																				IPR005828	Major facilitator, sugar transporter-like	GO:0016021	GO:0022857	GO:0055085
IPR010714	Coatomer, alpha subunit, C-terminal	GO:0005198	GO:0005515	GO:0006886	GO:0016192	GO:0030126	IPR027479	Protein of unknown function DUF917, N-terminal					IPR018812	Protein of unknown function DUF2410																				IPR005829	Sugar transporter, conserved site	GO:0005215	GO:0016021	GO:0055085
IPR010730	Heterokaryon incompatibility						IPR028116	Putative oxalocrotonate tautomerase					IPR019160	Exocyst complex component Sec3, C-terminal																				IPR010730	Heterokaryon incompatibility
IPR010856	Protein of unknown function DUF1479						IPR029030	Caspase-like domain					IPR019587	Polyketide cyclase/dehydrase																				IPR010730	Heterokaryon incompatibility
IPR010920	LSM domain						IPR029032	AhpD-like					IPR019734	Tetratricopeptide repeat	GO:0005515																			IPR020683	Ankyrin repeat-containing domain
IPR010987	Glutathione S-transferase, C-terminal-like						IPR029044	Nucleotide-diphospho-sugar transferases					IPR019775	WD40 repeat, conserved site																				IPR002110	Ankyrin repeat	GO:0005515
IPR011008	Dimeric alpha-beta barrel						IPR029058	Alpha/Beta hydrolase fold					IPR019800	Glycoside hydrolase, family 3, active site	GO:0004553	GO:0005975																		IPR020683	Ankyrin repeat-containing domain
IPR011009	Protein kinase-like domain						IPR029061	Thiamin diphosphate-binding fold					IPR020683	Ankyrin repeat-containing domain																				IPR002110	Ankyrin repeat	GO:0005515
IPR011011	Zinc finger, FYVE/PHD-type						IPR029063	S-adenosyl-L-methionine-dependent methyltransferase					IPR020843	Polyketide synthase, enoylreductase domain	GO:0016491																			IPR002110	Ankyrin repeat	GO:0005515
IPR011016	Zinc finger, RING-CH-type	GO:0008270					IPR029068	Glyoxalase/Bleomycin resistance protein/Dihydroxybiphenyl dioxygenase					IPR020846	Major facilitator superfamily domain																				IPR002110	Ankyrin repeat	GO:0005515
IPR011031	Multihaem cytochrome						IPR029069	HotDog domain					IPR020904	Short-chain dehydrogenase/reductase, conserved site	GO:0016491																			IPR020683	Ankyrin repeat-containing domain
IPR011032	GroES-like						IPR029071	Ubiquitin-related domain					IPR020946	Flavin monooxygenase-like	GO:0004499	GO:0050660	GO:0050661	GO:0055114																IPR020683	Ankyrin repeat-containing domain
IPR011042	Six-bladed beta-propeller, TolB-like						IPR029510	Aldehyde dehydrogenase, glutamic acid active site	GO:0008152	GO:0016491	GO:0055114		IPR021833	Protein of unknown function DUF3425																				IPR007219	Transcription factor domain, fungi	GO:0003677	GO:0005634	GO:0006351	GO:0008270
IPR011051	RmlC-like cupin domain						IPR031352	NACHT-NTPase and P-loop NTPases, N-terminal domain					IPR021858	Fungal transcription factor																				IPR007219	Transcription factor domain, fungi	GO:0003677	GO:0005634	GO:0006351	GO:0008270
IPR011059	Metal-dependent hydrolase, composite domain	GO:0016810					IPR031717	Multifunctional 2-oxoglutarate metabolism enzyme, C-terminal					IPR022385	Rhs repeat-associated core	GO:0097264																			IPR007219	Transcription factor domain, fungi	GO:0003677	GO:0005634	GO:0006351	GO:0008270
IPR011118	Tannase/feruloyl esterase						IPR032088	Starter unit:ACP transacylase					IPR022398	Peptidase S8, subtilisin, His-active site																				IPR007219	Transcription factor domain, fungi	GO:0003677	GO:0005634	GO:0006351	GO:0008270
IPR011234	Fumarylacetoacetase, C-terminal-related	GO:0003824	GO:0008152				IPR032106	2-oxoglutarate dehydrogenase E1 component, N-terminal domain					IPR023074	Hydroxymethylglutaryl-CoA reductase, class I/II, catalytic domain	GO:0004420	GO:0055114																		IPR011032	GroES-like
IPR011251	Luciferase-like domain	GO:0016705	GO:0055114				IPR032466	Metal-dependent hydrolase					IPR023173	NADPH-cytochrome p450 reductase, FAD-binding, alpha-helical domain-3	GO:0016491	GO:0055114																		IPR011032	GroES-like
IPR011333	SKP1/BTB/POZ domain						IPR032710	NTF2-like domain					IPR023210	NADP-dependent oxidoreductase domain																				IPR013154	Alcohol dehydrogenase, N-terminal	GO:0055114
IPR011425	Mediator of RNA polymerase II transcription subunit 9	GO:0001104	GO:0006357	GO:0016592									IPR023298	P-type ATPase, transmembrane domain																				IPR002328	Alcohol dehydrogenase, zinc-type, conserved site	GO:0008270	GO:0016491	GO:0055114
IPR011527	ABC transporter type 1, transmembrane domain	GO:0005524	GO:0006810	GO:0016021	GO:0042626	GO:0055085							IPR023346	Lysozyme-like domain																				IPR007219	Transcription factor domain, fungi	GO:0003677	GO:0005634	GO:0006351	GO:0008270
IPR011545	DEAD/DEAH box helicase domain	GO:0003676	GO:0005524										IPR023347	Lysozyme domain	GO:0003796																			IPR015880	Zinc finger, C2H2-like
IPR011701	Major facilitator superfamily	GO:0016021	GO:0055085										IPR023375	Acetoacetate decarboxylase beta barrel domain																				IPR015880	Zinc finger, C2H2-like
IPR011761	ATP-grasp fold	GO:0005524	GO:0046872										IPR023393	START-like domain																				IPR015880	Zinc finger, C2H2-like
IPR011989	Armadillo-like helical												IPR023395	Mitochondrial carrier domain																				IPR007087	Zinc finger, C2H2	GO:0046872
IPR011990	Tetratricopeptide-like helical domain	GO:0005515											IPR023631	Amidase signature domain																				IPR027417	P-loop containing nucleoside triphosphate hydrolase
IPR011993	PH domain-like												IPR023753	FAD/NAD(P)-binding domain	GO:0016491	GO:0055114																		IPR027417	P-loop containing nucleoside triphosphate hydrolase
IPR012132	Glucose-methanol-choline oxidoreductase	GO:0016614	GO:0050660	GO:0055114									IPR023828	Peptidase S8, subtilisin, Ser-active site																				IPR027417	P-loop containing nucleoside triphosphate hydrolase
IPR012133	Alpha-hydroxy acid dehydrogenase, FMN-dependent	GO:0010181	GO:0016491	GO:0055114									IPR024041	Ammonium transporter AmtB-like domain	GO:0008519	GO:0015696	GO:0016020																	IPR020846	Major facilitator superfamily domain
IPR012317	Poly(ADP-ribose) polymerase, catalytic domain	GO:0003950											IPR024061	NDT80 DNA-binding domain	GO:0003677																			IPR020846	Major facilitator superfamily domain
IPR012336	Thioredoxin-like fold												IPR025662	Sigma-54 interaction domain, ATP-binding site 1																				IPR020846	Major facilitator superfamily domain
IPR012337	Ribonuclease H-like domain	GO:0003676											IPR025676	Clr5 domain																				IPR005828	Major facilitator, sugar transporter-like	GO:0016021	GO:0022857	GO:0055085
IPR012338	Beta-lactamase/transpeptidase-like												IPR027417	P-loop containing nucleoside triphosphate hydrolase																				IPR005829	Sugar transporter, conserved site	GO:0005215	GO:0016021	GO:0055085
IPR012475	Fucose-specific lectin												IPR027477	Succinate dehydrogenase/fumarate reductase flavoprotein, catalytic domain																				IPR008775	Phytanoyl-CoA dioxygenase
IPR012677	Nucleotide-binding alpha-beta plait domain	GO:0000166											IPR028258	Exocyst complex component Sec3, PIP2-binding N-terminal domain																				IPR019595	Domain of unknown function DUF2470
IPR012908	GPI inositol-deacylase PGAP1-like	GO:0016788											IPR029020	Ammonium/urea transporter																				IPR012349	FMN-binding split barrel	GO:0010181	GO:0016491	GO:0055114
IPR012942	Sensitivity To Red Light Reduced-like, SRR1												IPR029032	AhpD-like																				IPR019595	Domain of unknown function DUF2470
IPR012985	Peptidase S64, Ssy5												IPR029033	Histidine phosphatase superfamily																				IPR011032	GroES-like
IPR013026	Tetratricopeptide repeat-containing domain	GO:0005515											IPR029039	Flavoprotein-like domain																				IPR013154	Alcohol dehydrogenase, N-terminal	GO:0055114
IPR013078	Histidine phosphatase superfamily, clade-1												IPR029044	Nucleotide-diphospho-sugar transferases																				IPR014086	Cyanuric acid hydrolase/Barbiturase	GO:0016812
IPR013083	Zinc finger, RING/FYVE/PHD-type												IPR029057	Phosphoribosyltransferase-like																				IPR021514	Protein of unknown function DUF3176
IPR013087	Zinc finger C2H2-type/integrase DNA-binding domain	GO:0003676											IPR029058	Alpha/Beta hydrolase fold																				IPR027417	P-loop containing nucleoside triphosphate hydrolase
IPR013126	Heat shock protein 70 family												IPR029063	S-adenosyl-L-methionine-dependent methyltransferase																				IPR027417	P-loop containing nucleoside triphosphate hydrolase
IPR013149	Alcohol dehydrogenase, C-terminal	GO:0055114											IPR029068	Glyoxalase/Bleomycin resistance protein/Dihydroxybiphenyl dioxygenase																				IPR027417	P-loop containing nucleoside triphosphate hydrolase
IPR013154	Alcohol dehydrogenase, N-terminal	GO:0055114											IPR029099	Ribose-phosphate pyrophosphokinase, N-terminal domain																				IPR007111	NACHT nucleoside triphosphatase
IPR013219	Ribosomal protein S27/S33, mitochondrial												IPR029320	Acyl-coenzyme A oxidase, N-terminal																				IPR020683	Ankyrin repeat-containing domain
IPR013320	Concanavalin A-like lectin/glucanase domain												IPR031348	Fungal N-terminal domain of STAND protein																				IPR020683	Ankyrin repeat-containing domain
IPR013328	6-phosphogluconate dehydrogenase, domain 2	GO:0016491	GO:0055114										IPR031352	NACHT-NTPase and P-loop NTPases, N-terminal domain																				IPR002110	Ankyrin repeat	GO:0005515
IPR013527	YicC-like, N-terminal												IPR032430	Proteasome activator Blm10, mid region																				IPR002110	Ankyrin repeat	GO:0005515
IPR013551	Domain of unknown function DUF1732												IPR032474	Protein argonaute, N-terminal																				IPR020683	Ankyrin repeat-containing domain
IPR013658	SMP-30/Gluconolactonase/LRE-like region												IPR032632	Peptidase M16, middle/third domain																				IPR007219	Transcription factor domain, fungi	GO:0003677	GO:0005634	GO:0006351	GO:0008270
IPR013763	Cyclin-like												IPR032710	NTF2-like domain																				IPR011333	SKP1/BTB/POZ domain
IPR013766	Thioredoxin domain	GO:0045454											IPR033140	Lipase, GDXG, putative serine active site																				IPR001303	Class II aldolase/adducin N-terminal
IPR013783	Immunoglobulin-like fold																																	IPR001303	Class II aldolase/adducin N-terminal
IPR013785	Aldolase-type TIM barrel	GO:0003824																																IPR011009	Protein kinase-like domain
IPR013786	Acyl-CoA dehydrogenase/oxidase, N-terminal	GO:0008152	GO:0016627	GO:0050660	GO:0055114																													IPR011009	Protein kinase-like domain
IPR013813	Endoribonuclease L-PSP/chorismate mutase-like																																	IPR011009	Protein kinase-like domain
IPR013816	ATP-grasp fold, subdomain 2	GO:0005524																																IPR031348	Fungal N-terminal domain of STAND protein
IPR013819	Lipoxygenase, C-terminal	GO:0016702	GO:0046872	GO:0055114																														IPR011333	SKP1/BTB/POZ domain
IPR013889	Karyogamy protein, KAR9																																	IPR027417	P-loop containing nucleoside triphosphate hydrolase
IPR013965	DASH complex subunit Dad3	GO:0008608	GO:0042729	GO:0072686																														IPR027417	P-loop containing nucleoside triphosphate hydrolase
IPR014001	Helicase superfamily 1/2, ATP-binding domain																																	IPR029058	Alpha/Beta hydrolase fold
IPR014030	Beta-ketoacyl synthase, N-terminal																																	IPR011990	Tetratricopeptide-like helical domain	GO:0005515
IPR014031	Beta-ketoacyl synthase, C-terminal																																	IPR011990	Tetratricopeptide-like helical domain	GO:0005515
IPR014710	RmlC-like jelly roll fold																																	IPR002182	NB-ARC	GO:0043531
IPR014729	Rossmann-like alpha/beta/alpha sandwich fold																																	IPR016040	NAD(P)-binding domain
IPR014743	Chloride channel, core	GO:0005216	GO:0055085																															IPR011032	GroES-like
IPR014768	Rho GTPase-binding/formin homology 3 (GBD/FH3) domain																																	IPR020843	Polyketide synthase, enoylreductase domain	GO:0016491
IPR014851	BCS1, N-terminal																																	IPR011032	GroES-like
IPR015010	Rap1 Myb domain																																	IPR016040	NAD(P)-binding domain
IPR015413	Methionyl/Leucyl tRNA synthetase	GO:0000166	GO:0004812	GO:0005524	GO:0006418																													IPR016040	NAD(P)-binding domain
IPR015421	Pyridoxal phosphate-dependent transferase, major region, subdomain 1	GO:0003824																																IPR016039	Thiolase-like	GO:0003824	GO:0008152
IPR015422	Pyridoxal phosphate-dependent transferase, major region, subdomain 2	GO:0003824																																IPR016040	NAD(P)-binding domain
IPR015424	Pyridoxal phosphate-dependent transferase																																	IPR016040	NAD(P)-binding domain
IPR015797	NUDIX hydrolase domain-like	GO:0016787																																IPR009081	Phosphopantetheine binding ACP domain
IPR015815	3-hydroxyisobutyrate dehydrogenase-related	GO:0016491	GO:0055114																															IPR009081	Phosphopantetheine binding ACP domain
IPR015880	Zinc finger, C2H2-like																																	IPR029058	Alpha/Beta hydrolase fold
IPR015919	Cadherin-like	GO:0005509	GO:0016020																															IPR029058	Alpha/Beta hydrolase fold
IPR015943	WD40/YVTN repeat-like-containing domain	GO:0005515																																IPR029058	Alpha/Beta hydrolase fold
IPR015955	Lactate dehydrogenase/glycoside hydrolase, family 4, C-terminal	GO:0003824	GO:0005975	GO:0016616	GO:0055114																													IPR016039	Thiolase-like	GO:0003824	GO:0008152
IPR016024	Armadillo-type fold	GO:0005488																																IPR016039	Thiolase-like	GO:0003824	GO:0008152
IPR016035	Acyl transferase/acyl hydrolase/lysophospholipase	GO:0008152																																IPR016039	Thiolase-like	GO:0003824	GO:0008152
IPR016039	Thiolase-like	GO:0003824	GO:0008152																															IPR016039	Thiolase-like	GO:0003824	GO:0008152
IPR016040	NAD(P)-binding domain																																	IPR001227	Acyl transferase domain	GO:0008152	GO:0016740
IPR016053	Haem oxygenase-like	GO:0004392	GO:0006788	GO:0055114																														IPR016035	Acyl transferase/acyl hydrolase/lysophospholipase	GO:0008152
IPR016084	Haem oxygenase-like, multi-helical																																	IPR016036	Malonyl-CoA ACP transacylase, ACP-binding	GO:0003824	GO:0008152
IPR016166	FAD-binding, type 2	GO:0003824	GO:0016614	GO:0050660	GO:0055114																													IPR001227	Acyl transferase domain	GO:0008152	GO:0016740
IPR016167	FAD-binding, type 2, subdomain 1	GO:0003824	GO:0050660	GO:0055114																														IPR016035	Acyl transferase/acyl hydrolase/lysophospholipase	GO:0008152
IPR016169	CO dehydrogenase flavoprotein-like, FAD-binding, subdomain 2	GO:0050660																																IPR020807	Polyketide synthase, dehydratase domain
IPR016181	Acyl-CoA N-acyltransferase																																	IPR009081	Phosphopantetheine binding ACP domain
IPR016197	Chromo domain-like																																	IPR014043	Acyl transferase
IPR016292	Epoxide hydrolase	GO:0033961																																IPR020801	Polyketide synthase, acyl transferase domain
IPR017168	Glycoside hydrolase, family 16, CRH1, predicted	GO:0005618	GO:0016798	GO:0071555																														IPR020841	Polyketide synthase, beta-ketoacyl synthase domain
IPR017321	Histone deacetylase class II, yeast																																	IPR014031	Beta-ketoacyl synthase, C-terminal
IPR017441	Protein kinase, ATP binding site	GO:0005524																																IPR014030	Beta-ketoacyl synthase, N-terminal
IPR017853	Glycoside hydrolase superfamily																																	IPR018201	Beta-ketoacyl synthase, active site
IPR017871	ABC transporter, conserved site	GO:0005524	GO:0016887																															IPR032821	Ketoacyl-synthetase, C-terminal extension
IPR017907	Zinc finger, RING-type, conserved site																																	IPR013968	Polyketide synthase, ketoreductase domain
IPR017923	Transcription factor IIS, N-terminal	GO:0003677	GO:0005634	GO:0006351																														IPR020806	Polyketide synthase, phosphopantetheine-binding domain	GO:0031177
IPR017930	Myb domain																																	IPR009081	Phosphopantetheine binding ACP domain
IPR017956	AT hook, DNA-binding motif	GO:0003677																																IPR020807	Polyketide synthase, dehydratase domain
IPR017964	DNA-directed DNA polymerase, family B, conserved site	GO:0000166	GO:0003676	GO:0003887																														IPR002364	Quinone oxidoreductase/zeta-crystallin, conserved site	GO:0008270	GO:0016491
IPR017972	Cytochrome P450, conserved site	GO:0016705	GO:0055114																															IPR001031	Thioesterase	GO:0009058	GO:0016788
IPR017986	WD40-repeat-containing domain	GO:0005515																																IPR013149	Alcohol dehydrogenase, C-terminal	GO:0055114
IPR018060	DNA binding HTH domain, AraC-type	GO:0003700	GO:0006355	GO:0043565																														IPR008947	Phospholipase C/P1 nuclease domain	GO:0016788
IPR018170	Aldo/keto reductase, conserved site	GO:0016491	GO:0055114																															IPR003154	S1/P1 nuclease	GO:0003676	GO:0004519	GO:0006308
IPR018200	Ubiquitin specific protease, conserved site	GO:0006511	GO:0036459																															IPR016035	Acyl transferase/acyl hydrolase/lysophospholipase	GO:0008152
IPR018201	Beta-ketoacyl synthase, active site																																	IPR002641	Patatin/Phospholipase A2-related	GO:0006629
IPR018247	EF-Hand 1, calcium-binding site
IPR018306	Bacteriophage T5, Orf172 DNA-binding
IPR018370	Chaperonin Cpn60, conserved site	GO:0005524	GO:0005737	GO:0006457
IPR018392	LysM domain
IPR018494	Oxysterol-binding protein, conserved site
IPR018535	Domain of unknown function DUF1996
IPR018712	Domain of unknown function DUF2235
IPR018713	Domain of unknown function DUF2236
IPR018943	Oligosaccaryltransferase
IPR018957	Zinc finger, C3HC4 RING-type	GO:0046872
IPR018970	Xylulose 5-phosphate/Fructose 6-phosphate phosphoketolase, N-terminal
IPR018978	Ribosome maturation protein SBDS, C-terminal	GO:0042254
IPR019135	Polycomb protein, VEFS-Box
IPR019154	Arb2 domain
IPR019191	Essential protein Yae1, N-terminal
IPR019339	CBF1-interacting co-repressor CIR, N-terminal domain
IPR019442	Domain of unknown function DUF2428, death-receptor-like
IPR019510	Protein kinase A anchor protein, nuclear localisation signal domain
IPR019540	Phosphatidylinositol-glycan biosynthesis class S protein	GO:0016255	GO:0042765
IPR019721	NADH-ubiquinone oxidoreductase, 21kDa subunit, N-terminal
IPR019734	Tetratricopeptide repeat	GO:0005515
IPR019775	WD40 repeat, conserved site
IPR019786	Zinc finger, PHD-type, conserved site
IPR019787	Zinc finger, PHD-finger	GO:0005515
IPR019789	Xylulose 5-phosphate/Fructose 6-phosphate phosphoketolase, thiamine diphosphate binding site	GO:0005975	GO:0016832
IPR019790	Xylulose 5-phosphate/Fructose 6-phosphate phosphoketolase, conserved site	GO:0005975	GO:0016832
IPR019826	Carboxylesterase type B, active site
IPR020045	5'-3' exonuclease, C-terminal domain	GO:0003677	GO:0003824
IPR020471	Aldo/keto reductase	GO:0016491	GO:0055114
IPR020472	G-protein beta WD-40 repeat
IPR020556	Amidase, conserved site
IPR020683	Ankyrin repeat-containing domain
IPR020811	Enolase, N-terminal
IPR020838	DBINO domain	GO:0003677
IPR020841	Polyketide synthase, beta-ketoacyl synthase domain
IPR020843	Polyketide synthase, enoylreductase domain	GO:0016491
IPR020845	AMP-binding, conserved site
IPR020846	Major facilitator superfamily domain
IPR020850	GTPase effector domain
IPR020904	Short-chain dehydrogenase/reductase, conserved site	GO:0016491
IPR020946	Flavin monooxygenase-like	GO:0004499	GO:0050660	GO:0050661	GO:0055114
IPR021109	Aspartic peptidase domain
IPR021369	Protein of unknown function DUF2985
IPR021765	Protein of unknown function DUF3328
IPR021833	Protein of unknown function DUF3425
IPR021840	Protein of unknown function DUF3433
IPR021842	Protein of unknown function DUF3435
IPR021858	Fungal transcription factor
IPR021860	Peptidase S12, Pab87-related, C-terminal
IPR021889	Protein of unknown function DUF3500
IPR022023	U1 small nuclear ribonucleoprotein of 70kDa N-terminal
IPR022025	Putative amidoligase enzyme
IPR022185	Protein of unknown function DUF3712
IPR022190	Protein of unknown function DUF3716
IPR022209	Pre-mRNA splicing factor
IPR022617	Rad60/SUMO-like domain
IPR022643	Orn/DAP/Arg decarboxylase 2, C-terminal	GO:0003824
IPR022812	Dynamin superfamily
IPR023210	NADP-dependent oxidoreductase domain
IPR023211	DNA polymerase, palm domain
IPR023222	PsbQ-like domain
IPR023346	Lysozyme-like domain
IPR023606	CoA-transferase family III domain
IPR023631	Amidase signature domain
IPR023696	Ureohydrolase domain
IPR023753	FAD/NAD(P)-binding domain	GO:0016491	GO:0055114
IPR023780	Chromo domain
IPR023801	Histone deacetylase domain
IPR024061	NDT80 DNA-binding domain	GO:0003677
IPR024079	Metallopeptidase, catalytic domain	GO:0008237
IPR024436	Domain of unknown function DUF3824
IPR024549	NADH-ubiquinone oxidoreductase, 21kDa subunit, C-terminal, fungi
IPR024956	tRNAHis guanylyltransferase catalytic domain	GO:0000287	GO:0006400	GO:0008193
IPR024983	CHAT domain
IPR025110	AMP-binding enzyme C-terminal domain
IPR025204	Centromere subunit L
IPR025213	Kinetochore Sim4 complex subunit Fta2
IPR025496	Protein of unknown function DUF4387
IPR025509	Domain of unknown function DUF4396
IPR025660	Cysteine peptidase, histidine active site
IPR025676	Clr5 domain
IPR025709	Leucyl-tRNA synthetase, editing domain	GO:0002161	GO:0006418
IPR025715	Chromatin target of PRMT1 protein, C-terminal
IPR025845	Thg1 C-terminal domain
IPR026489	CXC domain
IPR026564	Transcriptional regulator TACO1-like, domain 3
IPR026822	Spp2/MOS2, G-patch domain
IPR026992	Non-haem dioxygenase N-terminal domain
IPR027417	P-loop containing nucleoside triphosphate hydrolase
IPR027443	Isopenicillin N synthase-like
IPR027796	OTT_1508-like deaminase
IPR028889	Ubiquitin specific protease domain
IPR029017	Enolase N-terminal domain-like
IPR029030	Caspase-like domain
IPR029032	AhpD-like
IPR029033	Histidine phosphatase superfamily
IPR029052	Metallo-dependent phosphatase-like
IPR029058	Alpha/Beta hydrolase fold
IPR029060	PIN domain-like
IPR029061	Thiamin diphosphate-binding fold
IPR029062	Class I glutamine amidotransferase-like
IPR029063	S-adenosyl-L-methionine-dependent methyltransferase
IPR029069	HotDog domain
IPR029071	Ubiquitin-related domain
IPR029072	YebC-like
IPR029154	3-hydroxyisobutyrate dehydrogenase, NAD-binding domain	GO:0051287
IPR029498	Prion-inhibition and propagation, HeLo domain
IPR030381	Dynamin-type guanine nucleotide-binding (G) domain	GO:0005525
IPR031348	Fungal N-terminal domain of STAND protein
IPR031352	NACHT-NTPase and P-loop NTPases, N-terminal domain
IPR032098	Acyltransferase, C-terminal domain
IPR032466	Metal-dependent hydrolase
IPR032675	Leucine-rich repeat domain, L domain-like
IPR033121	Peptidase family A1 domain
