# Supplementary material for: Comparative Genomics of Sibling Species of Fonsecaea Associated with Human Chromoblastomycosis
Source: Front Microbiol. 2017 Oct 9;8:1924. doi: 10.3389/fmicb.2017.01924 (PMC5640708; doi:10.3389/fmicb.2017.01924)
Supplement: Supplementary file 4 [file Table4.XLSX]

## Sheet: Sheet1
S4 Table: Analysis of GO enrichment
Hypergeometric test result of GO enrichment (p-value < 0.05) - Erecta
GO ID	Name	Namespace	p-value
GO:0046281	cinnamic acid catabolic process	biological_process	0.000703408
GO:0016831	carboxy-lyase activity	molecular_function	0.0135304
GO:0035442	dipeptide transmembrane transport	biological_process	0.0224007
GO:0071916	dipeptide transmembrane transporter activity	molecular_function	0.0224007
GO:0043231	intracellular membrane-bounded organelle	cellular_component	0.0266266
GO:0047389	glycerophosphocholine phosphodiesterase activity	molecular_function	0.0266266
GO:0019439	aromatic compound catabolic process	biological_process	0.0266266
GO:0005982	starch metabolic process	biological_process	0.0266266
GO:0070263	external side of fungal-type cell wall	cellular_component	0.0266266
GO:0006808	regulation of nitrogen utilization	biological_process	0.045288
Hypergeometric test result of GO enrichment (p-value < 0.05) - Yegresii x Erecta
GO ID	Name	Namespace	p-value
GO:0006559	L-phenylalanine catabolic process	biological_process	0.00395588
GO:0006572	tyrosine catabolic process	biological_process	0.00643671
GO:0031640	killing of cells of other organism	biological_process	0.00880395
GO:0050832	defense response to fungus	biological_process	0.0261856
GO:0009403	toxin biosynthetic process	biological_process	0.0261856
GO:0004334	fumarylacetoacetase activity	molecular_function	0.0261856
GO:0004411	homogentisate 1,2-dioxygenase activity	molecular_function	0.0347645
Hypergeometric test result of GO enrichment (p-value < 0.05) - Carrionii x Pedrosoi
GO ID	Name	Namespace	p-value
GO:0010106	cellular response to iron ion starvation	biological_process	0.00356941
GO:0019290	siderophore biosynthetic process	biological_process	0.010186
GO:0009821	alkaloid biosynthetic process	biological_process	0.0229762
GO:1902181	verruculogen biosynthetic process	biological_process	0.0454292
GO:0000102	L-methionine secondary active transmembrane transporter activity	molecular_function	0.0454292
GO:0000101	sulfur amino acid transport	biological_process	0.0454292
GO:0048026	positive regulation of mRNA splicing, via spliceosome	biological_process	0.0454292
GO:0048024	regulation of mRNA splicing, via spliceosome	biological_process	0.0454292
GO:0004355	glutamate synthase (NADPH) activity	molecular_function	0.0454292
GO:1900551	N',N'',N'''-triacetylfusarinine C biosynthetic process	biological_process	0.0454292
GO:0015821	methionine transport	biological_process	0.0454292
GO:0015686	ferric triacetylfusarinine C transport	biological_process	0.0454292
