# Supplementary material for: Comparative Genomics of Sibling Species of Fonsecaea Associated with Human Chromoblastomycosis
Source: Front Microbiol. 2017 Oct 9;8:1924. doi: 10.3389/fmicb.2017.01924 (PMC5640708; doi:10.3389/fmicb.2017.01924)
Supplement: Supplementary file 5 [file Table5.XLSX]

## Sheet: Genes class
S5 Table. Analysis of Phi(pathogen-host interactions) genes shown in Fonsecaea siblings.
Genes class	Pathogen Species	Disease	Uni Prot Id	Gene - phibase
Lethal	Aspergillus fumigatus	Invasive pulmonary aspergillosis	Q4X146	ALG7	1	1	1	1	1	1
	Aspergillus fumigatus	Invasive pulmonary aspergillosis	Q4WKJ9	BRX1	1	1	1	1	1	1
	Aspergillus fumigatus	Invasive pulmonary aspergillosis	Q4WJ71	CDS1	1	1	1	1	1	1
	Colletotrichum orbiculare	Anthracnose Of Cucurbits	N4VQQ5	CoRAS1	1	1	1	1	1	1
	Trypanosoma cruzi	Chagas Disease	Q4D3W2	DHOD	1	1	1	1	1	1
	Aspergillus fumigatus	Invasive pulmonary aspergillosis	Q4WCL5	ERG10	2	1	2	1	3	3
	Aspergillus fumigatus	Invasive pulmonary aspergillosis	Q4WP25	ERG12	1	1	1	1	1	1
	Aspergillus fumigatus	Invasive pulmonary aspergillosis	Q4WHH1	ESF1	1	1	1	1	1	1
	Ralstonia solanacearum	Bacterial Wilt	Q8Y0J2	fabG1	63	59	58	56	61	64
	Fusarium graminearum (related: Gibberella zeae)	Fusarium ear blight	I1RAY2	FGSG_00677	1	1	1	1	1	1
	Fusarium graminearum (related: Gibberella zeae)	Fusarium ear blight	I1RC35	FGSG_01137	1	2	1	1	1	1
	Fusarium graminearum (related: Gibberella zeae)	Fusarium ear blight	I1RCF7	FGSG_01271	1	1	1	2	1	1
	Fusarium graminearum (related: Gibberella zeae)	Fusarium ear blight	I1RJM9	FGSG_04054	1	1	1	1	1	1
	Fusarium graminearum (related: Gibberella zeae)	Fusarium ear blight	I1RMV6	FGSG_05306	1	1	1	1	1	1
	Fusarium graminearum (related: Gibberella zeae)	Fusarium ear blight	I1RN31	FGSG_05393	1	1	1	1	1	1
	Fusarium graminearum (related: Gibberella zeae)	Fusarium ear blight	Q4IB89	FGSG_05519	1	1	1	1	1	1
	Fusarium graminearum (related: Gibberella zeae)	Fusarium ear blight	I1RP25	FGSG_05775	1	1	1	1	1	1
	Fusarium graminearum (related: Gibberella zeae)	Fusarium ear blight	I1RP88	FGSG_05845	1	1	1	1	1	1
	Fusarium graminearum (related: Gibberella zeae)	Fusarium ear blight	I1RPV7	FGSG_06089	1	1	1	1	1	1
	Fusarium graminearum (related: Gibberella zeae)	Fusarium ear blight	I1RR00	FGSG_06502	2	2	2	2	2	2
	Fusarium graminearum (related: Gibberella zeae)	Fusarium ear blight	I1RRB9	FGSG_06637	1	1	2	1	1	1
	Fusarium graminearum (related: Gibberella zeae)	Fusarium ear blight	V6RFV4	FGSG_06959	1	2	2	2	1	1
	Fusarium graminearum (related: Gibberella zeae)	Fusarium ear blight	I1RTC2	FGSG_07423	1	1	1	1	1	1
	Fusarium graminearum (related: Gibberella zeae)	Fusarium ear blight	I1RUG2	FGSG_07855	1	1	1	1	1	1
	Fusarium graminearum (related: Gibberella zeae)	Fusarium ear blight	I1RV69	FGSG_08133	1	1	1	1	1	1
	Fusarium graminearum (related: Gibberella zeae)	Fusarium ear blight	I1RWQ2	FGSG_08731	4	6	4	4	2	2
	Fusarium graminearum (related: Gibberella zeae)	Fusarium ear blight	I1RYF8	FGSG_09408	3	3	4	4	4	4
	Fusarium graminearum (related: Gibberella zeae)	Fusarium ear blight	I1S1V3	FGSG_10725	1	2	3	2	1	1
	Aspergillus fumigatus	Invasive pulmonary aspergillosis	Q4WLT4	FKS1	1	1	1	1	1	1
	Streptococcus pyogenes	Infections	Q9A0G6	GacA	1	1	1	1	1	1
	Aspergillus fumigatus	Invasive pulmonary aspergillosis	Q4WEM7	GUS1	2	3	3	3	2	2
	Fusarium graminearum (related: Gibberella zeae)	Fusarium ear blight	I1RA50	GzAra001	1	1	1	1	2	2
	Fusarium graminearum (related: Gibberella zeae)	Fusarium ear blight	I1RNI6	GzbHLH010	1	1	1	1	1	1
	Fusarium graminearum (related: Gibberella zeae)	Fusarium ear blight	I1RTJ6	GzC2H052	5	5	4	4	7	8
	Fusarium graminearum (related: Gibberella zeae)	Fusarium ear blight	I1RX04	GzC2H070	1	1	1	1	1	1
	Fusarium graminearum (related: Gibberella zeae)	Fusarium ear blight	I1RX64	GzC2H071	4	4	4	4	4	4
	Fusarium graminearum (related: Gibberella zeae)	Fusarium ear blight	I1RZ11	GzC2H078	1	1	1	1	1	1
	Fusarium graminearum	Fusarium ear blight	I1S0W9	GzC2H085		2	2	2
	Fusarium graminearum (related: Gibberella zeae)	Fusarium ear blight	I1RST1	GzHMG023	2	2	2	2	2	2
	Fusarium graminearum (related: Gibberella zeae)	Fusarium ear blight	I1RPZ1	GzHOMEL013	1	1	1	1	1	1
	Fusarium graminearum (related: Gibberella zeae)	Fusarium ear blight	Q4IB96	GzMyb010	1	1	1	1	1	1
	Fusarium graminearum	Fusarium ear blight	I1S1A8	GzC2H089			1
	Fusarium graminearum (related: Gibberella zeae)	Fusarium ear blight	I1RXA5	GzHOMEL026	3	1	1		2
	Fusarium graminearum (related: Gibberella zeae)	Fusarium ear blight	I1RW22	GzNot001	1	1	1	1	1	1
	Fusarium graminearum (related: Gibberella zeae)	Fusarium ear blight	I1RAH4	GzOB002	1	1	1	1	1	1
	Fusarium graminearum (related: Gibberella zeae)	Fusarium ear blight	I1RC95	GzOB006	14	14	13	13	15	17
	Fusarium graminearum (related: Gibberella zeae)	Fusarium ear blight	I1S9A1	GzHOMEL040	1
	Fusarium graminearum (related: Gibberella zeae)	Fusarium ear blight	I1RCH5	GzOB009	1	1	1	1	1	1
	Fusarium graminearum (related: Gibberella zeae)	Fusarium ear blight	I1RFJ2	GzOB013	1	1	1	1	1	1
	Fusarium graminearum (related: Gibberella zeae)	Fusarium ear blight	I1RFX8	GzOB014	1	1	1	1	1	1
	Fusarium graminearum (related: Gibberella zeae)	Fusarium ear blight	I1RSY2	GzOB028	1	1	1	1	1	1
	Fusarium graminearum (related: Gibberella zeae)	Fusarium ear blight	I1RWI5	GzOB030	1	1	1	1	1	1
	Fusarium graminearum (related: Gibberella zeae)	Fusarium ear blight	I1RK33	GzRad001	3	1	2	3	1	3
	Fusarium graminearum (related: Gibberella zeae)	Fusarium ear blight	Q4IEV4	GzWing009	2	2	2	2	2	2
	Fusarium graminearum (related: Gibberella zeae)	Fusarium ear blight	I1S006	GzWing022	1	1	1	1	1	1
	Fusarium graminearum (related: Gibberella zeae)	Fusarium ear blight	I1RFN9	GzYL	1	1	1	1	1	1
	Fusarium graminearum	Fusarium ear blight	I1RQU8	GzZC029		1	1	1	2
	Fusarium graminearum (related: Gibberella zeae)	Fusarium ear blight	I1S3Z9	GzZC089	3	7	3	5	4	4
	Fusarium graminearum (related: Gibberella zeae)	Fusarium ear blight	I1S6W1	GzZC062	1
	Fusarium graminearum (related: Gibberella zeae)	Fusarium ear blight	I1RVT7	GzZC105	4	4	4	4	6	8
	Fusarium graminearum (related: Gibberella zeae)	Fusarium ear blight	I1RUM5	GzZC122	1	1	1	1	1	1
	Fusarium graminearum	Fusarium ear blight	I1REW1	GzZC124		1	1	1	1	1
	Fusarium graminearum	Fusarium ear blight	I1RV04	GzZC129		5	2	3	2	2
	Fusarium graminearum (related: Gibberella zeae)	Fusarium ear blight	I1S1M0	GzZC144	2	1	1	1	1	1
	Fusarium graminearum (related: Gibberella zeae)	Fusarium ear blight	I1RLP8	GzZC291	1	1	1	1	1	1
	Fusarium graminearum (related: Gibberella zeae)	Fusarium ear blight	I1RB90	GzZC298	1	1	1	2	1	1
	Fusarium graminearum (related: Gibberella zeae)	Fusarium ear blight	I1RLK0	GzZC293	1				1	1
	Fusarium graminearum	Fusarium ear blight	I1RXJ3	GzZC166		1	1			1
	Fusarium graminearum	Fusarium ear blight	I1R9K1	GzZC306		1	1	1
	Aspergillus fumigatus	Invasive pulmonary aspergillosis	Q4WUA3	HEM15	1	1	1	1	1	1
	Aspergillus fumigatus	Invasive pulmonary aspergillosis	Q4WDG8	HIS3	1	1	1	1	1	1
	Aspergillus fumigatus	Invasive pulmonary aspergillosis	Q4WX65	IPP1	1	2	2	2	2	2
	Aspergillus fumigatus	Invasive pulmonary aspergillosis	Q4X132	KRR1	1	1	1	1	1	1
	Aspergillus fumigatus	Invasive pulmonary aspergillosis	Q4WMR3	LUC7	1	1	1	1	1	1
	Aspergillus fumigatus	Invasive pulmonary aspergillosis	Q4WUL6	LYS4	7	7	8	7	13	13
	Aspergillus fumigatus	Invasive pulmonary aspergillosis	Q4WQ27	LYS9	1	1	1	1	1	1
	Aspergillus fumigatus	Invasive pulmonary aspergillosis	Q4WMS3	MAK5	4	4	5	5	3	4
	Aspergillus fumigatus	Invasive pulmonary aspergillosis	Q4WWN9	MET16	1	1	1	1	1	1
	Aspergillus fumigatus	Invasive pulmonary aspergillosis	Q4WES1	NOB1	1	1	1	1	1	1
	Aspergillus fumigatus	Invasive pulmonary aspergillosis	Q4WZG4	NOC3	1	1	1	1	1	1
	Aspergillus fumigatus	Invasive pulmonary aspergillosis	Q4WNM3	NOP4	5	8	9	5	8	9
	Aspergillus fumigatus	Invasive pulmonary aspergillosis	Q70ZY8	nudC	1	1	1	1	1	1
	Aspergillus fumigatus	Invasive pulmonary aspergillosis	Q4WGR1	OLE1	1	1	1	1	1	1
	Aspergillus fumigatus	Invasive pulmonary aspergillosis	Q4WK03	PAB1	23	20	18	19	18	18
	Aspergillus fumigatus	Invasive pulmonary aspergillosis	Q4X1Y0	PFS2	2	5	4	4	3	3
	Aspergillus fumigatus	Invasive pulmonary aspergillosis	Q4WXC5	PRI1	1	1	1	1	1	1
	Aspergillus fumigatus	Invasive pulmonary aspergillosis	Q4WYU7	SLY1	3	4	3	4	3	3
	Aspergillus fumigatus	Invasive pulmonary aspergillosis	Q4WEN8	SPE2	1	1	1	1	1	1
	Aspergillus fumigatus	Invasive pulmonary aspergillosis	Q7YZA8	TcGALE					1	1
	Aspergillus fumigatus	Invasive pulmonary aspergillosis	Q4X1I3	TIF35	4	4	4	4	4	4
	Aspergillus fumigatus	Invasive pulmonary aspergillosis	Q4WDL0	TOM40	1	1	1	1	1	1
	Cochliobolus carbonum	Leaf spot	Q00357	TOXA	1	2	1	2	3	3
	Aspergillus fumigatus	Invasive pulmonary aspergillosis	Q4X0J6	TRPS	1	1	1	1	1	1
	Aspergillus fumigatus	Invasive pulmonary aspergillosis	Q4WQJ0	TRR1	1	1	1	1	1	1
Effector (Plant avirulence determinant)	Magnaporthe oryzae	Rice Blast	Q6ZX14	ACE1	1	1	1	1
	Burkholderia pseudomallei	Melioidosis	A0A0H3HVK0	clpV?5	2	2	2	2	2	2
	Magnaporthe oryzae	Rice Blast	A0N0D1	PemG1	1	1	1	1	1	1
	Globodera rostochiensis	Tomato Leaf Mould	G1JUH0	Gr-VAP1	1
	Ralstonia solanacearum	Bacterial Wilt	Q8XZN9	RSc1356		1
	Phytophthora sojae	Soybean Stem And Root Rot	G5A0G9	XEG1	1
Increased Virulence (Hypervirulence)	Xanthomonas campestris	Black Rot Disease	Q8P471	ampG	1
	Alternaria brassicicola	Black Spot	G3F820	Amr1	2	4	3	4	2	3
	Candida glabrata	Disseminated Candidiasis	Q6FM27	ANP1	1	1	1	1	1	1
	Stenotrophomonas maltophilia	Nosocomial Infection	A0A023Y9U3	RpfF			1	1	1	1
	Beauveria bassiana	No Data Found	Q8J1Y3	BbCHIT1	1	1	1	1	1	1
	Xanthomonas campestris	No Data Found	G0T3B3	CaRING1	4	3	5	7	5	6
	Cryptococcus neoformans	Cryptococcosis	P0CM56	CAS1	1	1	1	1	1	1
	Mycobacterium tuberculosis	Tuberculosis	P9WPB5	cmaA2	1	1	1		1	1
	Magnaporthe oryzae	Rice Blast	G4NGZ9	COS1					1	1
	Fusarium graminearum (related: Gibberella zeae)	Fusarium ear blight	I1S104	Conserved hypothetical protein	1	1	1	1
	Aspergillus fumigatus	Invasive pulmonary aspergillosis	Q4WXK4	DvrA	1	1	1	1	1	1
	Edwardsiella tarda	Hemorrhagic Septicemia	D0ZDL7	esaN	1	1	1	1	1	1
	Cryptococcus neoformans	No Data Found	J9VNH2	FRE3	2	3	5	5	1	1
	Porphyromonas gingivalis	Periodontitis	P42375	GroEL	7	7	7	7	9	9
	Saccharomyces cerevisiae	No Data Found	E7Q5D7	Hsp150p	2	2	2	2	2	2
	Saccharomyces cerevisiae	No Data Found	P02829	HSP90	1	2	1	2	1	1
	Pseudomonas aeruginosa	Infections	Q9I7C1	PA0005	1	1	1	1	1	1
	Leptosphaeria maculans	Phoma Stem Canker	B0LLU1	ipa			1		1	1
	Epichloe festucae	No Data Found	A0A068BFA5	mkkA					1
	Xylella fastidiosa	Pierce Disease Of Grapes And Citrus Variegated Chlorosis (Cvc)	Q87DK1	PD0681	3	4	2	2	2	2
	Mycobacterium tuberculosis	Tuberculosis	L7N655	PepN	3	3	3	4	3	4
	Cryptococcus neoformans	Cryptococcosis	Q9HFV9	PKR1	1	1	1	1	1	1
	Xylella fastidiosa	Pierce Disease Of Grapes And Citrus Variegated Chlorosis (Cvc)	Q87ET0	PspB (not_PD0218)	1			1	1	1
	Epichloe festucae	No Data Found	A0JC80	RacA	1	1	1	1	1	1
	Fusarium graminearum (related: Gibberella zeae)	Fusarium ear blight	I1R980	Related to O-methylsterigmatocystin oxidoreductase	24	49	45	50	32	33
	Pectobacterium wasabiae	Soft Rot	D0KML5	RsmA	1	1	1	1	1	1
	Xylella fastidiosa	Pierce Disease Of Grapes And Citrus Variegated Chlorosis (Cvc)	H2FL17	RpfF		1	1	1	1	1
	Lactococcus lactis	Non Pathogenic	Q9A0A2	S5nA	1	1	1	1	1	1
	Phytophthora infestans	Potato Late Blight	D0NCC1	SFI4	1	1	1	1	1	1
	Aspergillus nidulans	Invasive Pulmonary Aspergillosis	C8V0N8	Uge3	2	2	2	2	2	2
	Mycobacterium tuberculosis	Tuberculosis	I6X8R2	Zmp1	1	1	1	1	1	1
	Epichloe festucae	No Data Found	K9Y567	So (soft)		1		1
	Streptococcus pneumoniae	Pneumococcal Pneumonia	Q54970	spxB		1			1

## Sheet: Effector
Table S2. Phi genes

## Sheet: Hyper
Table S2. Phi genes
