# Supplementary material for: Comparative Genomics of Sibling Species of Fonsecaea Associated with Human Chromoblastomycosis
Source: Front Microbiol. 2017 Oct 9;8:1924. doi: 10.3389/fmicb.2017.01924 (PMC5640708; doi:10.3389/fmicb.2017.01924)
Supplement: Supplementary file 6 [file Table6.XLS]

## Sheet: table_results
S6 Table. CAZY annotation
Protein	Capronia semiimmersa CBS 27337	GCA_001642475.1_Fmonophora_protein	GCA_001646965.1_Fnubica_protein	GCF_000835455.1_Fons_pedr_CBS_271_37_V1_protein	GCA_001651985.1_Ferecta_protein	GCF_000836435.1_Fons_mult_CBS_102226_V1_protein	FmultimorphosaCBS98096	GCF_000365165.1_Clad_carr_CBS_160_54_V1_protein	GCF_000585515.1_Clad_yegr_CBS_114405_V1_protein	GCF_000585535.1_Clad_psam_CBS_110553_V1_protein	GCF_000835495.1_Clad_immu_CBS83496_V1_protein	GCF_000835475.1_Clad_bant_CBS_173_52_V1_protein
AA1	5	7	5	6	7	7	7	5	3	8	5	8
AA11	3	2	2	2	3	2	2	3	2	2	3	2
AA12	1	1	1	1	1	1	1	1	1	1	1	1
AA2	4	6	6	6	6	4	4	4	3	7	7	7
AA3	19	18	18	18	25	28	28	15	15	23	24	21
AA4	6	8	8	8	7	10	10	6	7	11	6	9
AA5	0	1	1	0	0	0	1	0	2	1	0	0
AA6	2	2	2	1	2	3	3	2	2	3	2	4
AA7	14	19	19	20	19	19	19	15	12	22	19	17
AA9	1	0	0	0	0	1	1	1	1	0	0	0
CBM1	1	1	1	1	1	0	0	1	1	1	1	0
CBM10	0	0	0	0	1	0	0	0	0	0	0	0
CBM12	0	0	0	0	0	0	0	1	1	0	0	0
CBM13	1	1	1	1	1	1	1	0	0	1	2	1
CBM14	1	1	1	1	1	0	0	0	0	0	0	0
CBM16	0	0	0	0	0	0	0	0	0	1	1	1
CBM18	1	0	1	1	1	1	0	1	1	1	1	0
CBM19	1	1	1	0	1	1	1	1	0	1	1	0
CBM20	2	1	1	1	2	2	2	1	1	1	1	1
CBM21	2	1	1	1	1	1	1	1	1	1	1	1
CBM32	1	0	0	0	0	1	1	1	1	1	1	1
CBM35	0	1	1	1	1	0	0	0	0	0	1	0
CBM4	1	0	0	0	0	0	0	0	0	0	0	0
CBM43	1	1	1	1	1	1	1	1	1	1	1	1
CBM48	1	2	2	2	1	1	1	1	1	1	1	1
CBM50	5	3	3	3	3	2	2	3	5	2	2	5
CBM58	0	0	0	0	0	0	1	0	0	0	0	0
CBM64	0	0	0	0	1	0	0	0	0	0	0	0
CBM67	1	1	1	1	1	1	1	2	1	2	1	2
CE1	25	29	28	26	26	31	31	19	22	27	24	24
CE10	59	83	81	85	68	70	68	49	49	90	66	73
CE12	1	2	2	2	2	2	2	1	1	2	3	2
CE14	1	1	1	1	1	1	1	1	1	1	1	1
CE15	1	0	0	1	0	0	0	1	1	0	0	0
CE16	1	1	1	1	1	1	1	1	1	1	1	1
CE2	0	0	1	1	0	0	0	1	1	1	0	0
CE3	0	0	0	0	0	2	2	0	0	1	0	1
CE4	7	12	12	12	13	13	13	4	4	8	12	9
CE5	2	3	2	2	0	0	0	3	1	1	1	0
CE7	3	3	3	3	3	3	4	2	2	4	3	3
CE9	4	3	3	3	3	2	2	4	3	4	3	4
GH1	1	2	2	2	2	2	2	1	1	2	1	2
GH10	1	1	1	1	1	2	2	1	1	1	0	1
GH105	1	2	2	2	1	2	2	2	2	2	1	2
GH106	0	0	0	0	0	0	0	0	1	0	0	0
GH109	15	17	18	16	19	20	20	10	9	16	20	16
GH11	1	0	0	0	0	1	1	1	1	0	0	0
GH115	1	0	0	0	0	0	0	2	1	0	2	0
GH12	1	1	1	1	1	1	1	1	1	1	1	1
GH125	3	3	2	3	2	2	2	2	2	2	2	3
GH127	1	2	2	2	3	2	2	3	2	2	2	2
GH128	4	4	4	4	4	4	4	4	4	4	5	4
GH13	13	11	11	11	11	10	10	11	10	10	12	11
GH130	0	1	1	1	1	1	1	2	1	1	1	1
GH132	2	2	2	2	2	2	2	2	2	2	2	2
GH133	1	1	1	1	1	1	1	1	1	1	1	1
GH15	4	2	2	2	2	2	2	2	2	3	2	3
GH16	14	15	17	16	17	16	16	16	16	16	15	15
GH17	6	7	7	7	7	7	7	5	6	6	7	6
GH18	3	3	4	4	4	4	4	3	4	5	4	5
GH2	6	6	5	5	6	6	6	3	3	6	5	5
GH20	2	2	2	2	2	2	2	2	2	2	2	2
GH23	2	2	1	2	1	2	1	0	0	2	1	3
GH24	0	0	1	0	1	1	1	0	0	0	0	1
GH27	2	2	2	2	2	2	2	2	2	2	2	2
GH28	3	1	2	2	2	2	2	5	4	3	2	3
GH3	10	6	8	6	7	8	7	9	7	9	10	9
GH30	2	2	2	2	2	1	1	2	1	2	2	2
GH31	8	8	8	8	8	8	8	8	8	8	6	8
GH32	0	1	2	2	2	2	2	1	1	2	2	3
GH33	1	0	0	0	0	1	1	0	0	0	0	0
GH35	0	0	0	0	0	3	3	1	1	0	2	0
GH37	1	1	1	1	1	1	1	1	1	1	2	1
GH38	1	1	1	1	1	1	1	1	1	1	1	1
GH39	0	1	1	1	2	0	0	1	0	1	0	1
GH4	0	0	1	0	0	0	0	0	0	0	0	0
GH43	6	6	6	6	10	8	8	7	6	7	7	8
GH47	6	6	6	7	6	5	5	7	6	7	6	5
GH5	8	8	8	8	8	8	8	8	8	9	11	8
GH51	1	1	1	1	2	1	1	1	1	1	1	2
GH55	5	4	4	4	5	5	5	3	3	4	5	4
GH63	1	1	1	1	1	1	1	1	1	2	1	2
GH64	1	1	1	1	2	2	2	1	1	1	1	1
GH65	1	1	1	1	1	1	1	1	1	1	1	1
GH67	1	1	1	1	1	1	1	1	1	1	1	1
GH71	1	1	1	1	1	1	1	1	1	1	1	1
GH72	4	4	4	4	4	4	4	4	4	4	7	4
GH74	2	2	2	2	1	2	2	1	1	2	3	3
GH76	8	5	6	6	6	6	6	6	7	6	6	7
GH78	3	1	1	1	1	1	1	3	2	2	3	3
GH79	4	2	2	2	2	2	2	2	3	3	2	3
GH81	2	1	1	1	1	1	1	1	1	1	4	1
GH85	0	0	0	0	1	1	1	0	0	0	0	0
GH88	0	0	0	0	0	0	0	0	0	1	0	1
GH9	1	0	0	0	0	0	0	0	0	0	0	0
GH93	0	0	0	0	1	0	0	0	0	0	0	0
GH95	3	2	1	2	2	2	2	1	0	2	1	2
GT1	6	5	5	5	5	5	5	7	4	7	9	7
GT11	0	1	1	1	1	1	1	0	0	1	1	1
GT15	4	4	4	4	4	4	4	4	4	5	6	5
GT2	17	13	13	13	13	15	15	14	15	15	15	15
GT2_Cellulose_synt	1	0	0	0	0	0	0	1	2	0	1	0
GT20	6	4	4	4	4	5	5	4	4	4	4	4
GT21	2	4	4	4	4	3	3	4	3	3	5	3
GT22	4	4	5	4	4	4	4	4	4	4	4	4
GT24	1	1	1	1	1	1	1	1	1	1	1	1
GT25	6	6	6	7	5	4	4	6	4	3	4	3
GT26	0	0	0	0	0	1	1	0	0	1	0	0
GT28	1	1	1	1	0	1	1	1	1	1	1	1
GT3	1	2	1	1	1	1	1	1	1	1	1	1
GT30	0	0	0	0	0	1	1	0	0	0	0	0
GT31	1	1	2	1	1	2	2	1	1	1	2	1
GT32	6	6	5	5	5	5	5	5	5	5	5	5
GT33	1	1	1	1	1	1	1	1	1	1	1	1
GT34	2	3	3	3	3	4	4	2	2	2	2	2
GT35	1	1	1	1	1	1	1	1	1	1	1	1
GT39	3	3	3	3	3	3	3	3	3	3	3	3
GT4	5	5	5	5	5	6	6	5	5	6	7	6
GT48	1	1	1	1	1	1	1	1	1	1	1	1
GT5	1	1	1	1	1	1	1	1	1	1	1	1
GT50	1	1	1	1	1	1	1	1	1	1	1	1
GT54	1	1	1	0	1	0	0	0	0	0	1	0
GT57	2	2	2	2	3	2	2	2	2	2	2	3
GT58	2	1	1	1	1	1	1	1	1	1	1	1
GT59	1	1	1	1	1	1	1	1	1	1	1	1
GT62	6	3	3	3	3	3	3	4	3	3	3	3
GT66	1	1	1	1	1	1	1	1	1	1	1	1
GT69	4	4	5	5	5	5	5	5	5	6	7	5
GT71	2	4	4	4	4	4	4	2	2	4	4	4
GT76	1	1	1	1	1	1	1	1	1	1	1	1
GT8	4	4	4	4	3	4	4	3	3	3	4	3
GT90	4	4	4	4	4	5	5	4	4	4	5	4
GT91	1	2	2	2	2	2	2	1	1	2	2	2
PL7	0	0	0	0	0	0	0	1	0	0	0	0
