# Supplementary material for: Comparative Genomics of Sibling Species of Fonsecaea Associated with Human Chromoblastomycosis
Source: Front Microbiol. 2017 Oct 9;8:1924. doi: 10.3389/fmicb.2017.01924 (PMC5640708; doi:10.3389/fmicb.2017.01924)
Supplement: Supplementary file 7 [file Table7.XLSX]

## Sheet: result.txt
S7 Table. MEROPS annotation
	Capronia semiimmersa CBS 27337	Clad_bant_CBS_173_52	Clad_carr_CBS_160_54	Clad_immu_CBS83496	Clad_psam_CBS_110553	Clad_yegr_CBS_114405	Ferecta	Fmonophora	Fnubica	Fons_pedr_CBS_271_37	ons_mult_CBS_102226	FmultimorphosaCBS98096
A01A	19	19	15	18	21	14	19	16	16	17	19	19
A01B	0	0	0	0	0	0	0	0	1	0	0	0
A11A	0	1	1	1	1	0	0	1	2	1	0	0
A22B	2	4	3	3	4	3	3	2	3	4	4	4
A28A	1	1	1	1	1	1	1	1	1	1	1	1
C01A	0	3	0	2	1	2	5	0	0	2	0	0
C01B	1	1	1	1	1	1	1	1	1	1	1	1
C02A	4	5	4	4	4	4	4	4	4	4	4	4
C110	2	2	2	2	2	2	2	2	2	2	2	2
C12	4	4	4	6	4	4	5	5	6	5	4	4
C13	1	1	1	1	1	1	1	1	1	1	1	1
C14B	2	4	3	2	3	2	6	5	3	4	2	2
C15	1	1	0	1	1	0	1	1	1	1	1	0
C19	34	28	29	41	29	26	30	28	26	27	27	27
C26	15	12	12	12	12	12	13	14	12	14	13	13
C44	5	6	6	6	6	6	5	5	5	5	5	5
C45	3	2	1	1	2	2	3	4	4	4	3	3
C48	12	4	4	6	6	4	4	5	4	4	4	4
C50	1	1	1	1	1	1	1	1	1	1	1	1
C54	1	2	2	2	2	2	1	1	1	1	1	1
C56	2	3	2	3	3	2	3	2	1	2	6	6
C59	0	0	0	0	0	0	0	1	1	0	0	0
C65	3	1	1	1	1	1	1	1	1	1	1	1
C85A	2	2	2	3	2	2	2	2	2	2	2	2
C85B	1	1	1	1	1	1	1	1	1	1	1	1
C97	1	1	1	1	1	1	1	1	1	1	1	1
G01	0	0	0	0	0	0	2	0	0	0	0	0
I02	0	0	1	0	0	0	0	0	0	0	1	1
I09	2	2	2	2	2	2	1	1	1	2	2	1
I19	0	0	0	0	0	0	0	1	1	0	0	0
I32	2	2	2	2	2	2	2	2	2	2	2	2
I51	4	3	4	5	3	3	5	3	3	3	5	5
I87	2	2	2	2	2	2	2	2	2	2	2	2
M01	4	5	4	4	5	4	5	5	5	5	5	5
M03A	2	2	2	4	2	2	2	2	2	2	2	2
M04	0	0	0	1	0	0	0	0	0	0	0	0
M06	1	0	0	0	0	0	0	0	0	0	0	0
M10A	0	0	0	0	1	0	0	0	0	0	0	0
M10B	0	1	0	2	2	0	2	0	0	0	1	1
M12B	1	1	1	1	2	1	1	1	1	0	1	1
M12X	0	0	0	0	0	0	0	0	0	1	0	0
M13	1	1	1	1	1	1	1	1	1	1	1	1
M14A	1	1	1	1	1	1	1	1	1	1	1	1
M16A	4	4	4	4	4	4	4	4	5	4	4	4
M16B	5	5	5	5	5	5	6	5	5	5	5	5
M16C	2	2	2	3	2	2	2	2	2	2	2	2
M16X	0	0	0	0	0	0	0	0	1	0	0	0
M18	2	2	2	3	2	2	3	2	2	2	3	3
M19	4	5	4	4	4	4	6	4	4	4	5	5
M20A	4	4	3	2	4	4	3	3	4	3	3	4
M20D	2	4	1	7	4	2	3	5	5	5	1	1
M20F	5	3	3	5	3	3	3	3	3	3	4	4
M20X	6	5	4	5	5	4	5	6	6	6	4	4
M24A	4	3	3	4	3	3	3	3	3	3	3	4
M24B	4	4	4	4	4	4	4	4	4	4	6	6
M24X	3	3	3	3	3	2	3	2	2	2	3	3
M28A	1	0	1	1	0	1	0	1	1	1	0	0
M28B	2	3	3	2	3	3	2	3	3	3	2	2
M28E	1	1	2	1	1	2	1	1	1	1	1	1
M28X	2	2	2	1	2	2	2	1	1	1	2	2
M38	23	24	24	21	26	21	24	24	24	24	23	23
M41	2	2	2	3	2	2	2	2	2	2	2	2
M43B	0	2	2	2	2	2	2	2	1	1	2	2
M48A	1	1	1	1	1	1	1	1	1	1	1	1
M48C	1	1	1	1	1	1	1	1	1	1	1	1
M49	3	1	1	1	1	1	1	1	1	1	1	1
M54	1	0	1	0	0	1	0	0	0	0	0	0
M67A	4	4	4	4	4	4	4	4	3	4	4	4
M67C	1	1	1	1	1	1	1	1	1	1	1	1
M67X	3	2	3	5	3	2	3	3	3	3	2	2
M76	1	1	1	1	1	1	1	1	1	1	1	1
M77	0	1	0	0	1	0	0	0	0	0	0	0
M79	1	1	1	3	1	1	1	1	1	1	1	1
M80	3	3	3	4	3	3	3	3	3	3	3	3
M81	1	1	0	1	1	0	1	1	1	1	1	1
N09	0	0	0	0	0	0	2	2	2	2	0	0
P01	0	0	0	0	0	0	0	0	0	0	0	1
S01A	0	0	1	0	0	0	0	0	0	0	0	0
S01B	0	0	0	0	0	0	0	0	0	0	1	1
S01D	1	1	1	2	1	1	1	2	2	2	1	1
S08A	5	2	2	11	7	2	7	8	11	7	5	5
S08B	1	1	1	1	1	1	1	2	1	1	1	1
S09A	1	1	0	0	0	0	1	0	0	0	1	1
S09B	1	1	1	1	1	1	1	1	1	2	1	1
S09C	10	17	15	14	19	14	22	18	16	18	19	19
S09X	63	68	43	70	88	49	70	80	76	77	73	71
S10	18	10	15	10	11	13	10	11	9	11	9	9
S12	13	18	12	23	18	12	15	26	22	24	20	20
S14	1	1	1	1	1	1	2	1	1	1	1	1
S16	2	2	2	2	2	2	2	2	2	2	2	2
S26A	2	2	2	2	2	2	2	2	2	2	2	2
S26B	1	1	1	1	2	1	1	1	1	1	1	1
S28	4	4	4	5	6	4	6	5	5	6	5	6
S33	71	87	68	84	89	65	85	84	75	85	102	98
S37	0	0	0	1	1	0	0	0	0	0	0	0
S41A	0	0	0	1	0	0	0	0	0	0	0	0
S53	5	3	3	6	4	4	6	6	6	6	3	3
S54	4	4	3	4	4	3	5	4	4	3	3	3
S59	1	2	1	1	2	1	1	1	1	1	1	1
T01A	11	11	11	11	11	11	11	11	11	11	11	11
T01X	4	5	5	4	5	5	5	5	5	5	5	5
T02	4	4	4	4	4	4	4	4	4	4	4	4
T03	3	5	3	7	5	3	3	3	3	3	3	3
T05	1	1	1	1	1	1	1	1	1	1	1	1
