# Supplementary material for: Comparative Genomics of Sibling Species of Fonsecaea Associated with Human Chromoblastomycosis
Source: Front Microbiol. 2017 Oct 9;8:1924. doi: 10.3389/fmicb.2017.01924 (PMC5640708; doi:10.3389/fmicb.2017.01924)
Supplement: Supplementary file 8 [file Table8.XLSX]

## Sheet: Planilha1
S8 Table. The t coffee analysis in Fonsecaea siblings compared to other black yeasts members.
	Coniosporium apollinis CBS 100218	Ancestral C	Cladophialophora carrioni CBS 160.54	Cladophialophora yegresii CBS 114405	Ancestral F	Ancestral G	Fonsecaea nubica CBS 269.64	Ancestral I	Fonsecaea pedrosoi CBS 271.37	Fonsecaea monophora CBS 269.37	Ancestral L	Ancestral M	Cladophialophora bantiana CBS 173.52	Cladophialophora psammophila CBS 110553	Ancestral P	Ancestral Q	Fonsecaea multimorphosa CBS 102226	Fonsecaea multimorphosa CBS 980.96	Ancestral T	Ancestral U	Cladophialophora immunda CBS 834.96	Fonsecaea erecta CBS 125763	Tree
IPR002328	0.017415	0.166386	0.060039	0.87363	0.001461	0.019596	0.253417	0.652613	0.044946	0.072551	0.002024	0.617565	0.732703	0.095424	0.270308	0.707709	0.240399	0.690848	0.904384	0.709336	0.647732	0.647732	(ConiosporiumapollinisCBS100218_27:94.3832,((CladophialophoracarrioniiCBS160.54_26:27.037,CladophialophorayegresiiCBS114405_29:27.037)_29:46.5057,((FonsecaeanubicaCBS269.64_44:34.9074,(FonsecaeapedrosoiCBS271.37_52:32.4962,FonsecaeamonophoraCBS269.37_51:32.4962)_47:2.4113)_47:29.9272,((CladophialophorabantianaCBS173.52_41:33.2265,CladophialophorapsammophilaCBS110553_46:33.2265)_42:29.5863,((Fonse…
IPR013149	0	0.001745	0.143971	0.280615	4.5e-05	1e-06	0.624792	0.20246	0.027753	0.222589	0.000951	0.714898	0.163589	0.000807	0.095536	0.300097	0.286334	0.286334	0.042236	0.81716	0.31598	0.376056	(ConiosporiumapollinisCBS100218_43:94.3832,((CladophialophoracarrioniiCBS160.54_64:27.037,CladophialophorayegresiiCBS114405_65:27.037)_68:46.5057,((FonsecaeanubicaCBS269.64_102:34.9074,(FonsecaeapedrosoiCBS271.37_113:32.4962,FonsecaeamonophoraCBS269.37_109:32.4962)_105:2.4113)_104:29.9272,((CladophialophorabantianaCBS173.52_93:33.2265,CladophialophorapsammophilaCBS110553_110:33.2265)_98:29.5863,(…
IPR013154	0	0.016854	0.13824	0.273496	0.000157	2.4e-05	0.832343	0.199147	0.012479	0.129536	2.3e-05	0.707711	0.249815	0.019116	0.457164	0.808281	0.077527	0.668656	0.07301	0.809725	0.58231	0.162026	(ConiosporiumapollinisCBS100218_47:94.3832,((CladophialophoracarrioniiCBS160.54_62:27.037,CladophialophorayegresiiCBS114405_63:27.037)_66:46.5057,((FonsecaeanubicaCBS269.64_101:34.9074,(FonsecaeapedrosoiCBS271.37_112:32.4962,FonsecaeamonophoraCBS269.37_108:32.4962)_103:2.4113)_102:29.9272,((CladophialophorabantianaCBS173.52_86:33.2265,CladophialophorapsammophilaCBS110553_98:33.2265)_90:29.5863,((…
IPR002933	0.024894	0.169802	0.418336	0.762668	0.560085	0.082964	0.363994	0.562282	0.83872	0.83872	0.003527	0.540635	0.810517	0.288188	0.796886	0.583007	0.75738	0.75738	0.142495	0.583914	0.003843	0.858629	(ConiosporiumapollinisCBS100218_6:94.3832,((CladophialophoracarrioniiCBS160.54_9:27.037,CladophialophorayegresiiCBS114405_10:27.037)_10:46.5057,((FonsecaeanubicaCBS269.64_17:34.9074,(FonsecaeapedrosoiCBS271.37_16:32.4962,FonsecaeamonophoraCBS269.37_16:32.4962)_16:2.4113)_16:29.9272,((CladophialophorabantianaCBS173.52_12:33.2265,CladophialophorapsammophilaCBS110553_13:33.2265)_12:29.5863,((Fonseca…
IPR011650	0.024894	0.169802	0.418336	0.762668	0.560085	0.082964	0.363994	0.562282	0.83872	0.83872	0.003527	0.540635	0.819473	0.819473	0.26424	0.583007	0.75738	0.75738	0.142495	0.583914	0.01849	0.858629	(ConiosporiumapollinisCBS100218_6:94.3832,((CladophialophoracarrioniiCBS160.54_9:27.037,CladophialophorayegresiiCBS114405_10:27.037)_10:46.5057,((FonsecaeanubicaCBS269.64_17:34.9074,(FonsecaeapedrosoiCBS271.37_16:32.4962,FonsecaeamonophoraCBS269.37_16:32.4962)_16:2.4113)_16:29.9272,((CladophialophorabantianaCBS173.52_13:33.2265,CladophialophorapsammophilaCBS110553_13:33.2265)_13:29.5863,((Fonseca…
IPR024983	0.716588	0.566785	0.5	0.5	0.004392	0.015307	0.156735	0.508501	0.598296	0.054701	0.19375	0.005395	0.028122	0.671305	0.657641	0.530305	0.643029	0.218114	0.6683	0.53067	0.733153	0.000731	(ConiosporiumapollinisCBS100218_2:94.3832,((CladophialophoracarrioniiCBS160.54_0:27.037,CladophialophorayegresiiCBS114405_0:27.037)_0:46.5057,((FonsecaeanubicaCBS269.64_1:34.9074,(FonsecaeapedrosoiCBS271.37_2:32.4962,FonsecaeamonophoraCBS269.37_3:32.4962)_2:2.4113)_2:29.9272,((CladophialophorabantianaCBS173.52_6:33.2265,CladophialophorapsammophilaCBS110553_4:33.2265)_4:29.5863,((Fonsecaeamultimor…
IPR018146	0.716588	0.566785	0.544991	0.544991	0.197789	0.529697	0.677295	0.516785	0.108053	0.108053	0.006166	0.507142	0.671305	0.671305	0.006036	0.515511	0.581093	0.581093	0.598059	0.515703	0.221561	0.647287	(ConiosporiumapollinisCBS100218_2:94.3832,((CladophialophoracarrioniiCBS160.54_1:27.037,CladophialophorayegresiiCBS114405_1:27.037)_1:46.5057,((FonsecaeanubicaCBS269.64_4:34.9074,(FonsecaeapedrosoiCBS271.37_5:32.4962,FonsecaeamonophoraCBS269.37_5:32.4962)_4:2.4113)_4:29.9272,((CladophialophorabantianaCBS173.52_4:33.2265,CladophialophorapsammophilaCBS110553_4:33.2265)_4:29.5863,((Fonsecaeamultimor…
IPR004360	0.000276	0.108136	0.762668	0.418336	6e-05	0.000183	0.88375	0.59527	0.116626	0.116626	0.003545	0.567868	0.667125	7e-06	0.00059	0.63178	0.380567	0.380567	0.152775	0.633072	0.012003	0.376278	(ConiosporiumapollinisCBS100218_7:94.3832,((CladophialophoracarrioniiCBS160.54_10:27.037,CladophialophorayegresiiCBS114405_9:27.037)_10:46.5057,((FonsecaeanubicaCBS269.64_26:34.9074,(FonsecaeapedrosoiCBS271.37_29:32.4962,FonsecaeamonophoraCBS269.37_29:32.4962)_26:2.4113)_26:29.9272,((CladophialophorabantianaCBS173.52_26:33.2265,CladophialophorapsammophilaCBS110553_37:33.2265)_27:29.5863,((Fonseca…
IPR002575	0.712367	0.762898	0.24642	0.054784	0.594315	0.652496	0.500999	0.604391	0.218417	0.045634	0	0.543791	0.002624	0.084047	0.806347	0.588933	0.780781	0.780781	0.519586	0.589894	0.621944	0.415028	(ConiosporiumapollinisCBS100218_12:94.3832,((CladophialophoracarrioniiCBS160.54_13:27.037,CladophialophorayegresiiCBS114405_10:27.037)_12:46.5057,((FonsecaeanubicaCBS269.64_30:34.9074,(FonsecaeapedrosoiCBS271.37_31:32.4962,FonsecaeamonophoraCBS269.37_33:32.4962)_29:2.4113)_29:29.9272,((CladophialophorabantianaCBS173.52_9:33.2265,CladophialophorapsammophilaCBS110553_15:33.2265)_13:29.5863,((Fonsec…
IPR015590	3e-06	0.031251	0.120728	0.313129	0.00024	5e-05	0.290772	0.114075	0.201571	0.009822	0.004208	0.635743	0.034479	0.000177	0.313606	0.731578	0.301657	0.906438	0.07496	0.733233	0.161666	0.560932	(ConiosporiumapollinisCBS100218_22:94.3832,((CladophialophoracarrioniiCBS160.54_29:27.037,CladophialophorayegresiiCBS114405_30:27.037)_32:46.5057,((FonsecaeanubicaCBS269.64_52:34.9074,(FonsecaeapedrosoiCBS271.37_59:32.4962,FonsecaeamonophoraCBS269.37_63:32.4962)_56:2.4113)_55:29.9272,((CladophialophorabantianaCBS173.52_45:33.2265,CladophialophorapsammophilaCBS110553_60:33.2265)_50:29.5863,((Fonse…
IPR016161	1e-06	0.035123	0.126044	0.320518	4.8e-05	6.3e-05	0.299362	0.675224	0.205474	0.010419	0.004912	0.640061	0.037829	0.000799	0.323415	0.73696	0.30621	0.907386	0.176665	0.738616	0.09194	0.568996	(ConiosporiumapollinisCBS100218_23:94.3832,((CladophialophoracarrioniiCBS160.54_30:27.037,CladophialophorayegresiiCBS114405_31:27.037)_33:46.5057,((FonsecaeanubicaCBS269.64_54:34.9074,(FonsecaeapedrosoiCBS271.37_60:32.4962,FonsecaeamonophoraCBS269.37_64:32.4962)_57:2.4113)_57:29.9272,((CladophialophorabantianaCBS173.52_47:33.2265,CladophialophorapsammophilaCBS110553_61:33.2265)_52:29.5863,((Fonse…
IPR016163	3e-06	0.10608	0.305529	0.305529	0.000208	4.4e-05	0.495432	0.668719	0.092244	0.024069	0.00388	0.633551	0.003549	0.001894	0.567932	0.728804	0.297026	0.905461	0.109759	0.730458	0.450109	0.800936	(ConiosporiumapollinisCBS100218_22:94.3832,((CladophialophoracarrioniiCBS160.54_29:27.037,CladophialophorayegresiiCBS114405_29:27.037)_31:46.5057,((FonsecaeanubicaCBS269.64_52:34.9074,(FonsecaeapedrosoiCBS271.37_58:32.4962,FonsecaeamonophoraCBS269.37_60:32.4962)_54:2.4113)_54:29.9272,((CladophialophorabantianaCBS173.52_41:33.2265,CladophialophorapsammophilaCBS110553_56:33.2265)_48:29.5863,((Fonse…
IPR029510	4.3e-05	0.12687	0.601757	0.236191	0.002015	0.001327	0.735975	0.637694	0.298186	0.032772	0.001	0.602918	0.000683	0.019889	0.685719	0.128705	0.246006	0.512491	0.006273	0.692222	0.624593	0.624593	(ConiosporiumapollinisCBS100218_16:94.3832,((CladophialophoracarrioniiCBS160.54_22:27.037,CladophialophorayegresiiCBS114405_21:27.037)_23:46.5057,((FonsecaeanubicaCBS269.64_40:34.9074,(FonsecaeapedrosoiCBS271.37_43:32.4962,FonsecaeamonophoraCBS269.37_46:32.4962)_41:2.4113)_41:29.9272,((CladophialophorabantianaCBS173.52_26:33.2265,CladophialophorapsammophilaCBS110553_38:33.2265)_33:29.5863,((Fonse…
IPR016160	0.004446	0.276985	0.526139	0.526139	0.124056	0.04223	0.888469	0.601388	0.210802	0.011703	9.8e-05	0.567868	0.262037	0.416207	0.855134	0.63178	0.847609	0.370227	0.410425	0.633072	0.039237	0.065366	(ConiosporiumapollinisCBS100218_11:94.3832,((CladophialophoracarrioniiCBS160.54_15:27.037,CladophialophorayegresiiCBS114405_15:27.037)_16:46.5057,((FonsecaeanubicaCBS269.64_28:34.9074,(FonsecaeapedrosoiCBS271.37_30:32.4962,FonsecaeamonophoraCBS269.37_33:32.4962)_28:2.4113)_28:29.9272,((CladophialophorabantianaCBS173.52_19:33.2265,CladophialophorapsammophilaCBS110553_22:33.2265)_21:29.5863,((Fonse…
IPR020946	0	0.0005	0.007693	0.888193	7e-06	0	0.151676	0.007451	1.7e-05	1.7e-05	0	0.662315	0.929673	0.00011	0.000991	0.763032	0.351542	0.602369	0.220016	0.425208	0.016456	0.034399	(ConiosporiumapollinisCBS100218_13:94.3832,((CladophialophoracarrioniiCBS160.54_31:27.037,CladophialophorayegresiiCBS114405_36:27.037)_36:46.5057,((FonsecaeanubicaCBS269.64_83:34.9074,(FonsecaeapedrosoiCBS271.37_106:32.4962,FonsecaeamonophoraCBS269.37_106:32.4962)_91:2.4113)_88:29.9272,((CladophialophorabantianaCBS173.52_70:33.2265,CladophialophorapsammophilaCBS110553_82:33.2265)_70:29.5863,((Fon…
IPR013094	3e-06	0.089192	0.056265	0.87104	0.000418	2.6e-05	0.61831	0.664253	0.086593	0.086593	0.000166	0.624557	0.24685	0.000139	0.029307	0.717124	0.896326	0.896326	0.908012	0.718767	0.791883	0.929536	(ConiosporiumapollinisCBS100218_19:94.3832,((CladophialophoracarrioniiCBS160.54_25:27.037,CladophialophorayegresiiCBS114405_28:27.037)_28:46.5057,((FonsecaeanubicaCBS269.64_53:34.9074,(FonsecaeapedrosoiCBS271.37_56:32.4962,FonsecaeamonophoraCBS269.37_56:32.4962)_52:2.4113)_52:29.9272,((CladophialophorabantianaCBS173.52_45:33.2265,CladophialophorapsammophilaCBS110553_58:33.2265)_48:29.5863,((Fonse…
